# Supplementary material for: N′-(5-Bromo-2-hydroxy­benzyl­idene)-3-hydroxy­benzohydrazide
Source: Acta Crystallogr Sect E Struct Rep Online. 2008 Jan 25;64(Pt 2):o514. doi: 10.1107/S1600536808002250 (PMC2960470; doi:10.1107/S1600536808002250)
Supplement: Supplementary file 1 [file e-64-0o514-sup1.cif]

##############################################################################
###                                                                        ###
###        Electronic paper (Acta Crystallographica Section E)             ###
###                                                                        ###
##############################################################################
#                                                                            #
# This CIF contains the data in a paper accepted for publication in Acta     #
# Crystallographica Section E. It conforms to the requirements of Notes      #
# for Authors for Section E, and has been peer reviewed under the auspices   #
# of the IUCr Commission on Journals.                                        #
#                                                                            #
# Full details of the Crystallographic Information File format               #
# are given in the paper "The Crystallographic Information File (CIF):       #
# a New Standard Archive File for Crystallography" by S. R. Hall, F. H.      #
# Allen and I. D. Brown [Acta Cryst. (1991), A47, 655-685].                  #
#                                                                            #
# The current version of the core CIF dictionary is obtainable from          #
# ftp://ftp.iucr.org/pub/cif_core.dic. The current version number is 2.1.    #
#                                                                            #
# Software is freely available for graphical display of the structure(s) in  #
# this CIF.  For information consult the CIF home page http://www.iucr.org/  #
# cif/home.html                                                              #
#                                                                            #
##############################################################################
                                             
data_global
_audit_creation_method     ?
_journal_date_recd_electronic     2008-01-04
_journal_date_accepted     2008-01-22
_journal_name_full     'Acta Crystallographica, Section E'
_journal_year     2008
_journal_volume     64
_journal_issue      2
_journal_page_first     o514
_journal_page_last     o514
_journal_paper_category     QO
_journal_coeditor_code     RZ2193
_publ_contact_author_name     'Nie, Yi'
_publ_contact_author_address
;
Department of Chemistry
Qufu Normal University
Qufu 273165
People's Republic of China
;
_publ_contact_author_email     nieyi68@126.com
_publ_contact_author_fax     ?
_publ_contact_author_phone     ?
_publ_section_title
;
<i>N</i>'-(5-Bromo-2-hydroxybenzylidene)-3-hydroxybenzohydrazide
;
loop_
    _publ_author_name
    _publ_author_address
    'Nie, Yi'
;
Department of Chemistry
Qufu Normal University
Qufu 273165
People's Republic of China
;
data_I
_audit_creation_method     SHELXL-97
_chemical_name_systematic
;
N'-(5-Bromo-2-hydroxybenzylidene)-3-hydroxybenzohydrazide
;
_chemical_name_common     ?
_chemical_formula_moiety     'C14 H11 Br N2 O3'
_chemical_formula_sum     'C14 H11 Br N2 O3'
_chemical_formula_iupac     'C14 H11 Br N2 O3'
_chemical_formula_weight     335.16
_chemical_melting_point     ?
_symmetry_cell_setting     triclinic
_symmetry_space_group_name_H-M     'P -1'
_symmetry_space_group_name_Hall     '-P 1'
loop_
    _symmetry_equiv_pos_as_xyz
    'x, y, z'
    '-x, -y, -z'
_cell_length_a     6.295(3)
_cell_length_b     14.988(4)
_cell_length_c     15.423(3)
_cell_angle_alpha     70.97(2)
_cell_angle_beta     80.64(2)
_cell_angle_gamma     78.02(2)
_cell_volume     1338.6(8)
_cell_formula_units_Z     4
_cell_measurement_reflns_used     819
_cell_measurement_theta_min     2.3
_cell_measurement_theta_max     24.3
_cell_measurement_temperature     298(2)
_exptl_crystal_description     block
_exptl_crystal_colour     yellow
_exptl_crystal_size_max     0.20
_exptl_crystal_size_mid     0.18
_exptl_crystal_size_min     0.18
_exptl_crystal_density_diffrn     1.663
_exptl_crystal_density_meas     ?
_exptl_crystal_density_method     'not measured'
_exptl_crystal_F_000     672
_exptl_absorpt_coefficient_mu     3.079
_exptl_absorpt_correction_type     multi-scan
_exptl_absorpt_process_details     '(SADABS; Sheldrick, 1996)'
_exptl_absorpt_correction_T_min     0.549
_exptl_absorpt_correction_T_max     0.577
_exptl_special_details
;
;
_diffrn_ambient_temperature     298(2)
_diffrn_radiation_type     MoK\a
_diffrn_radiation_wavelength     0.71073
_diffrn_radiation_source     'fine-focus sealed tube'
_diffrn_radiation_monochromator     graphite
_diffrn_measurement_device_type     'Bruker SMART APEX area-detector'
_diffrn_measurement_method     \w
_diffrn_detector_area_resol_mean     ?
_diffrn_reflns_number     11037
_diffrn_reflns_av_R_equivalents     0.0784
_diffrn_reflns_av_sigmaI/netI     0.1651
_diffrn_reflns_theta_min     1.40
_diffrn_reflns_theta_max     27.00
_diffrn_reflns_theta_full     27.00
_diffrn_measured_fraction_theta_max     0.969
_diffrn_measured_fraction_theta_full     0.969
_diffrn_reflns_limit_h_min     -7
_diffrn_reflns_limit_h_max     7
_diffrn_reflns_limit_k_min     -19
_diffrn_reflns_limit_k_max     19
_diffrn_reflns_limit_l_min     -19
_diffrn_reflns_limit_l_max     19
_diffrn_standards_number     ?
_diffrn_standards_interval_count     ?
_diffrn_standards_interval_time     ?
_diffrn_standards_decay_%     ?
_refine_special_details
;
 Refinement of F^2^ against ALL reflections.  The weighted R-factor wR and
 goodness of fit S are based on F^2^, conventional R-factors R are based
 on F, with F set to zero for negative F^2^. The threshold expression of
 F^2^ > 2sigma(F^2^) is used only for calculating R-factors(gt) etc. and is
 not relevant to the choice of reflections for refinement.  R-factors based
 on F^2^ are statistically about twice as large as those based on F, and R-
 factors based on ALL data will be even larger.
;
_reflns_number_total     5652
_reflns_number_gt     2286
_reflns_threshold_expression     I>2\s(I)
_refine_ls_structure_factor_coef     Fsqd
_refine_ls_matrix_type     full
_refine_ls_R_factor_all     0.1909
_refine_ls_R_factor_gt     0.0724
_refine_ls_wR_factor_gt     0.1436
_refine_ls_wR_factor_ref     0.1929
_refine_ls_goodness_of_fit_ref     0.925
_refine_ls_restrained_S_all     0.925
_refine_ls_number_reflns     5652
_refine_ls_number_parameters     371
_refine_ls_number_restraints     2
_refine_ls_hydrogen_treatment     mixed
_refine_ls_weighting_scheme     calc
_refine_ls_weighting_details
                 'calc w=1/[\s^2^(Fo^2^)+(0.0728P)^2^] where P=(Fo^2^+2Fc^2^)/3'
_atom_sites_solution_hydrogens     geom
_atom_sites_solution_primary     direct
_atom_sites_solution_secondary     difmap
_refine_ls_shift/su_max     0.000
_refine_ls_shift/su_mean     0.000
_refine_diff_density_max     0.696
_refine_diff_density_min     -0.497
_refine_ls_extinction_method     none
_refine_ls_extinction_coef     ?
loop_
    _atom_type_symbol
    _atom_type_description
    _atom_type_scat_dispersion_real
    _atom_type_scat_dispersion_imag
    _atom_type_scat_source
    'C' 'C' 0.0033 0.0016
                         'International Tables Vol C Tables 4.2.6.8 and 6.1.1.4'
    'H' 'H' 0.0000 0.0000
                         'International Tables Vol C Tables 4.2.6.8 and 6.1.1.4'
    'N' 'N' 0.0061 0.0033
                         'International Tables Vol C Tables 4.2.6.8 and 6.1.1.4'
    'O' 'O' 0.0106 0.0060
                         'International Tables Vol C Tables 4.2.6.8 and 6.1.1.4'
    'Br' 'Br' -0.2901 2.4595
                         'International Tables Vol C Tables 4.2.6.8 and 6.1.1.4'
_computing_data_collection     'SMART (Siemens, 1996)'
_computing_cell_refinement     'SAINT (Siemens, 1996)'
_computing_data_reduction     'SAINT (Siemens, 1996)'
_computing_structure_solution     'SHELXS97 (Sheldrick, 2008)'
_computing_structure_refinement     'SHELXL97 (Sheldrick, 2008)'
_computing_molecular_graphics     'SHELXTL (Sheldrick, 2008)'
_computing_publication_material     'SHELXL97 (Sheldrick, 2008)'
loop_
    _atom_site_type_symbol
    _atom_site_label
    _atom_site_fract_x
    _atom_site_fract_y
    _atom_site_fract_z
    _atom_site_U_iso_or_equiv
    _atom_site_adp_type
    _atom_site_calc_flag
    _atom_site_refinement_flags
    _atom_site_occupancy
    _atom_site_disorder_assembly
    _atom_site_disorder_group
    Br Br1 0.88585(14) 0.92277(7) 0.36574(6) 0.0631(3) Uani d . 1 . .
    Br Br2 1.22791(15) 0.68828(8) 0.26774(6) 0.0759(4) Uani d . 1 . .
    O O1 0.1995(9) 0.8047(5) 0.6860(4) 0.0657(17) Uani d . 1 . .
    H H1 0.2224 0.8173 0.7312 0.099 Uiso calc R 1 . .
    O O2 0.1318(8) 0.8815(4) 0.9236(4) 0.0558(15) Uani d . 1 . .
    O O3 0.1855(9) 1.0107(5) 1.1872(4) 0.0620(16) Uani d . 1 . .
    H H3 0.0778 1.0365 1.1593 0.093 Uiso calc R 1 . .
    O O4 0.5513(9) 0.5809(5) 0.5941(4) 0.0649(17) Uani d . 1 . .
    H H4 0.5871 0.5866 0.6406 0.097 Uiso calc R 1 . .
    O O5 0.5448(9) 0.6020(4) 0.8512(3) 0.0600(16) Uani d . 1 . .
    O O6 0.7038(9) 0.5109(5) 1.1850(3) 0.0656(17) Uani d . 1 . .
    H H6 0.5797 0.5050 1.1805 0.098 Uiso calc R 1 . .
    N N1 0.4379(10) 0.8497(4) 0.7878(4) 0.0450(16) Uani d . 1 . .
    N N2 0.4909(11) 0.8521(5) 0.8700(4) 0.0530(18) Uani d D 1 . .
    N N3 0.8090(10) 0.6223(5) 0.6916(4) 0.0504(18) Uani d . 1 . .
    N N4 0.8723(10) 0.6282(5) 0.7716(4) 0.0491(17) Uani d D 1 . .
    C C1 0.5485(13) 0.8594(5) 0.6307(5) 0.047(2) Uani d . 1 . .
    C C2 0.3583(13) 0.8316(6) 0.6156(6) 0.050(2) Uani d . 1 . .
    C C3 0.3325(14) 0.8293(6) 0.5294(6) 0.058(2) Uani d . 1 . .
    H H3A 0.2083 0.8102 0.5207 0.069 Uiso calc R 1 . .
    C C4 0.4872(14) 0.8549(6) 0.4561(6) 0.059(2) Uani d . 1 . .
    H H4A 0.4682 0.8530 0.3982 0.070 Uiso calc R 1 . .
    C C5 0.6726(13) 0.8837(5) 0.4693(5) 0.049(2) Uani d . 1 . .
    C C6 0.7046(12) 0.8877(5) 0.5549(5) 0.049(2) Uani d . 1 . .
    H H6A 0.8276 0.9088 0.5621 0.059 Uiso calc R 1 . .
    C C7 0.5847(14) 0.8639(5) 0.7195(5) 0.051(2) Uani d . 1 . .
    H H7 0.7172 0.8774 0.7269 0.061 Uiso calc R 1 . .
    C C8 0.3276(13) 0.8706(5) 0.9354(5) 0.044(2) Uani d . 1 . .
    C C9 0.3987(13) 0.8760(5) 1.0207(5) 0.044(2) Uani d . 1 . .
    C C10 0.2543(12) 0.9334(5) 1.0679(5) 0.045(2) Uani d . 1 . .
    H H10 0.1160 0.9607 1.0493 0.054 Uiso calc R 1 . .
    C C11 0.3203(13) 0.9490(6) 1.1430(5) 0.052(2) Uani d . 1 . .
    C C12 0.5208(13) 0.9068(6) 1.1729(5) 0.053(2) Uani d . 1 . .
    H H12 0.5649 0.9182 1.2225 0.064 Uiso calc R 1 . .
    C C13 0.6573(14) 0.8467(6) 1.1277(6) 0.061(2) Uani d . 1 . .
    H H13 0.7898 0.8149 1.1503 0.073 Uiso calc R 1 . .
    C C14 0.6038(13) 0.8326(6) 1.0512(6) 0.056(2) Uani d . 1 . .
    H H14 0.7017 0.7950 1.0201 0.067 Uiso calc R 1 . .
    C C15 0.9095(12) 0.6284(5) 0.5347(5) 0.044(2) Uani d . 1 . .
    C C16 0.7120(13) 0.6035(5) 0.5224(5) 0.046(2) Uani d . 1 . .
    C C17 0.6807(13) 0.5990(6) 0.4375(6) 0.057(2) Uani d . 1 . .
    H H17 0.5559 0.5784 0.4314 0.069 Uiso calc R 1 . .
    C C18 0.8289(13) 0.6240(6) 0.3624(6) 0.056(2) Uani d . 1 . .
    H H18 0.8024 0.6229 0.3051 0.067 Uiso calc R 1 . .
    C C19 1.0199(13) 0.6510(6) 0.3722(5) 0.052(2) Uani d . 1 . .
    C C20 1.0584(12) 0.6519(6) 0.4565(5) 0.049(2) Uani d . 1 . .
    H H20 1.1885 0.6687 0.4621 0.059 Uiso calc R 1 . .
    C C21 0.9532(13) 0.6323(5) 0.6225(5) 0.048(2) Uani d . 1 . .
    H H21 1.0901 0.6425 0.6286 0.058 Uiso calc R 1 . .
    C C22 0.7317(13) 0.6159(5) 0.8508(5) 0.046(2) Uani d . 1 . .
    C C23 0.8148(11) 0.6196(5) 0.9341(5) 0.0408(19) Uani d . 1 . .
    C C24 0.7138(12) 0.5723(5) 1.0196(5) 0.048(2) Uani d . 1 . .
    H H24 0.5921 0.5451 1.0220 0.057 Uiso calc R 1 . .
    C C25 0.7917(13) 0.5653(6) 1.1006(5) 0.047(2) Uani d . 1 . .
    C C26 0.9760(13) 0.6038(6) 1.0988(6) 0.052(2) Uani d . 1 . .
    H H26 1.0320 0.5964 1.1534 0.063 Uiso calc R 1 . .
    C C27 1.0751(12) 0.6534(5) 1.0148(5) 0.047(2) Uani d . 1 . .
    H H27 1.1933 0.6824 1.0133 0.056 Uiso calc R 1 . .
    C C28 0.9992(12) 0.6601(5) 0.9322(6) 0.050(2) Uani d . 1 . .
    H H28 1.0703 0.6912 0.8761 0.060 Uiso calc R 1 . .
    H H2 0.615(7) 0.860(6) 0.886(5) 0.080 Uiso d D 1 . .
    H H4B 1.004(6) 0.643(6) 0.771(5) 0.080 Uiso d D 1 . .
loop_
    _atom_site_aniso_label
    _atom_site_aniso_U_11
    _atom_site_aniso_U_22
    _atom_site_aniso_U_33
    _atom_site_aniso_U_12
    _atom_site_aniso_U_13
    _atom_site_aniso_U_23
    Br1 0.0515(6) 0.0820(7) 0.0483(6) -0.0067(5) 0.0040(4) -0.0167(5)
    Br2 0.0608(6) 0.1244(10) 0.0477(6) -0.0376(6) 0.0053(5) -0.0243(6)
    O1 0.055(4) 0.095(5) 0.056(4) -0.035(3) 0.002(3) -0.025(4)
    O2 0.038(3) 0.077(4) 0.058(4) -0.011(3) -0.001(3) -0.029(3)
    O3 0.043(3) 0.100(5) 0.056(4) -0.015(3) 0.002(3) -0.042(4)
    O4 0.054(4) 0.095(5) 0.051(4) -0.033(3) -0.002(3) -0.017(4)
    O5 0.045(4) 0.090(5) 0.048(3) -0.031(3) -0.005(3) -0.013(3)
    O6 0.045(4) 0.112(5) 0.042(3) -0.028(4) -0.001(3) -0.019(3)
    N1 0.046(4) 0.049(4) 0.042(4) -0.005(3) 0.000(3) -0.019(3)
    N2 0.043(4) 0.076(5) 0.041(4) -0.007(4) -0.001(3) -0.023(4)
    N3 0.039(4) 0.067(5) 0.040(4) -0.005(3) -0.003(3) -0.013(4)
    N4 0.035(4) 0.071(5) 0.045(4) -0.018(4) -0.002(3) -0.017(4)
    C1 0.053(5) 0.034(5) 0.048(5) -0.004(4) 0.003(4) -0.011(4)
    C2 0.041(5) 0.057(6) 0.055(6) -0.011(4) -0.008(4) -0.016(4)
    C3 0.052(6) 0.068(6) 0.057(6) -0.017(5) -0.009(5) -0.019(5)
    C4 0.061(6) 0.075(7) 0.049(5) -0.020(5) -0.001(5) -0.028(5)
    C5 0.051(5) 0.044(5) 0.039(5) 0.008(4) 0.000(4) -0.006(4)
    C6 0.042(5) 0.052(6) 0.055(5) -0.011(4) -0.010(4) -0.013(4)
    C7 0.054(5) 0.058(6) 0.043(5) -0.014(4) -0.001(4) -0.017(4)
    C8 0.048(5) 0.040(5) 0.046(5) -0.011(4) -0.005(4) -0.013(4)
    C9 0.049(5) 0.041(5) 0.039(5) -0.007(4) -0.002(4) -0.012(4)
    C10 0.038(5) 0.053(5) 0.039(5) -0.009(4) 0.003(4) -0.010(4)
    C11 0.046(5) 0.066(6) 0.043(5) -0.018(5) 0.001(4) -0.013(4)
    C12 0.052(6) 0.069(6) 0.040(5) -0.010(5) -0.009(4) -0.016(4)
    C13 0.057(6) 0.054(6) 0.058(6) 0.002(5) -0.015(5) -0.001(5)
    C14 0.049(5) 0.062(6) 0.057(6) -0.007(5) -0.007(4) -0.019(5)
    C15 0.039(5) 0.057(6) 0.040(5) -0.012(4) -0.006(4) -0.015(4)
    C16 0.049(5) 0.050(5) 0.041(5) -0.014(4) -0.008(4) -0.011(4)
    C17 0.046(5) 0.076(7) 0.057(6) -0.020(5) -0.008(5) -0.021(5)
    C18 0.049(5) 0.065(6) 0.059(6) -0.008(5) -0.016(5) -0.023(5)
    C19 0.047(5) 0.067(6) 0.041(5) -0.010(4) -0.005(4) -0.017(4)
    C20 0.037(5) 0.064(6) 0.052(5) -0.022(4) -0.001(4) -0.018(4)
    C21 0.041(5) 0.053(6) 0.047(5) -0.009(4) -0.007(4) -0.009(4)
    C22 0.036(5) 0.041(5) 0.056(5) -0.012(4) 0.000(4) -0.009(4)
    C23 0.031(4) 0.041(5) 0.056(5) -0.005(4) -0.012(4) -0.019(4)
    C24 0.033(4) 0.057(6) 0.059(5) -0.023(4) 0.011(4) -0.024(4)
    C25 0.040(5) 0.058(6) 0.049(5) -0.002(4) -0.005(4) -0.025(4)
    C26 0.045(5) 0.061(6) 0.056(5) -0.007(4) -0.006(4) -0.027(5)
    C27 0.042(5) 0.040(5) 0.061(5) -0.013(4) -0.012(4) -0.012(4)
    C28 0.044(5) 0.049(5) 0.059(5) -0.015(4) 0.001(4) -0.015(4)
_geom_special_details
;
 All esds (except the esd in the dihedral angle between two l.s. planes)
 are estimated using the full covariance matrix.  The cell esds are taken
 into account individually in the estimation of esds in distances, angles
 and torsion angles; correlations between esds in cell parameters are only
 used when they are defined by crystal symmetry.  An approximate (isotropic)
 treatment of cell esds is used for estimating esds involving l.s. planes.
;
loop_
    _geom_bond_atom_site_label_1
    _geom_bond_atom_site_label_2
    _geom_bond_site_symmetry_2
    _geom_bond_distance
    _geom_bond_publ_flag
    Br1 C5 . 1.928(7) ?
    Br2 C19 . 1.912(8) ?
    O1 C2 . 1.368(9) ?
    O1 H1 . 0.8200 ?
    O2 C8 . 1.245(9) ?
    O3 C11 . 1.392(9) ?
    O3 H3 . 0.8200 ?
    O4 C16 . 1.377(8) ?
    O4 H4 . 0.8200 ?
    O5 C22 . 1.235(8) ?
    O6 C25 . 1.388(9) ?
    O6 H6 . 0.8200 ?
    N1 C7 . 1.276(8) ?
    N1 N2 . 1.375(8) ?
    N2 C8 . 1.371(9) ?
    N2 H2 . 0.90(6) ?
    N3 C21 . 1.273(8) ?
    N3 N4 . 1.390(8) ?
    N4 C22 . 1.371(9) ?
    N4 H4B . 0.90(5) ?
    C1 C6 . 1.410(10) ?
    C1 C2 . 1.422(10) ?
    C1 C7 . 1.450(10) ?
    C2 C3 . 1.377(10) ?
    C3 C4 . 1.374(10) ?
    C3 H3A . 0.9300 ?
    C4 C5 . 1.391(11) ?
    C4 H4A . 0.9300 ?
    C5 C6 . 1.388(10) ?
    C6 H6A . 0.9300 ?
    C7 H7 . 0.9300 ?
    C8 C9 . 1.488(10) ?
    C9 C14 . 1.400(10) ?
    C9 C10 . 1.401(9) ?
    C10 C11 . 1.395(10) ?
    C10 H10 . 0.9300 ?
    C11 C12 . 1.369(11) ?
    C12 C13 . 1.388(10) ?
    C12 H12 . 0.9300 ?
    C13 C14 . 1.369(11) ?
    C13 H13 . 0.9300 ?
    C14 H14 . 0.9300 ?
    C15 C20 . 1.396(9) ?
    C15 C16 . 1.427(10) ?
    C15 C21 . 1.447(10) ?
    C16 C17 . 1.380(10) ?
    C17 C18 . 1.365(10) ?
    C17 H17 . 0.9300 ?
    C18 C19 . 1.391(11) ?
    C18 H18 . 0.9300 ?
    C19 C20 . 1.365(10) ?
    C20 H20 . 0.9300 ?
    C21 H21 . 0.9300 ?
    C22 C23 . 1.485(10) ?
    C23 C24 . 1.397(10) ?
    C23 C28 . 1.410(10) ?
    C24 C25 . 1.380(10) ?
    C24 H24 . 0.9300 ?
    C25 C26 . 1.392(10) ?
    C26 C27 . 1.386(10) ?
    C26 H26 . 0.9300 ?
    C27 C28 . 1.398(10) ?
    C27 H27 . 0.9300 ?
    C28 H28 . 0.9300 ?
loop_
    _geom_angle_atom_site_label_1
    _geom_angle_atom_site_label_2
    _geom_angle_atom_site_label_3
    _geom_angle_site_symmetry_1
    _geom_angle_site_symmetry_3
    _geom_angle
    _geom_angle_publ_flag
    C2 O1 H1 . . 109.5 ?
    C11 O3 H3 . . 109.5 ?
    C16 O4 H4 . . 109.5 ?
    C25 O6 H6 . . 109.5 ?
    C7 N1 N2 . . 116.6(7) ?
    C8 N2 N1 . . 119.5(6) ?
    C8 N2 H2 . . 107(5) ?
    N1 N2 H2 . . 132(5) ?
    C21 N3 N4 . . 115.7(7) ?
    C22 N4 N3 . . 120.6(6) ?
    C22 N4 H4B . . 119(5) ?
    N3 N4 H4B . . 120(5) ?
    C6 C1 C2 . . 118.4(7) ?
    C6 C1 C7 . . 118.5(8) ?
    C2 C1 C7 . . 123.1(7) ?
    O1 C2 C3 . . 118.5(7) ?
    O1 C2 C1 . . 121.2(7) ?
    C3 C2 C1 . . 120.4(8) ?
    C4 C3 C2 . . 121.1(8) ?
    C4 C3 H3A . . 119.4 ?
    C2 C3 H3A . . 119.4 ?
    C3 C4 C5 . . 119.3(8) ?
    C3 C4 H4A . . 120.4 ?
    C5 C4 H4A . . 120.4 ?
    C6 C5 C4 . . 121.6(7) ?
    C6 C5 Br1 . . 119.2(7) ?
    C4 C5 Br1 . . 119.2(6) ?
    C5 C6 C1 . . 119.3(8) ?
    C5 C6 H6A . . 120.4 ?
    C1 C6 H6A . . 120.4 ?
    N1 C7 C1 . . 121.1(8) ?
    N1 C7 H7 . . 119.5 ?
    C1 C7 H7 . . 119.5 ?
    O2 C8 N2 . . 121.4(7) ?
    O2 C8 C9 . . 122.5(7) ?
    N2 C8 C9 . . 116.1(7) ?
    C14 C9 C10 . . 119.9(7) ?
    C14 C9 C8 . . 123.5(7) ?
    C10 C9 C8 . . 116.5(7) ?
    C11 C10 C9 . . 119.3(7) ?
    C11 C10 H10 . . 120.4 ?
    C9 C10 H10 . . 120.4 ?
    C12 C11 O3 . . 118.7(7) ?
    C12 C11 C10 . . 120.9(8) ?
    O3 C11 C10 . . 120.3(7) ?
    C11 C12 C13 . . 118.8(8) ?
    C11 C12 H12 . . 120.6 ?
    C13 C12 H12 . . 120.6 ?
    C14 C13 C12 . . 122.3(8) ?
    C14 C13 H13 . . 118.8 ?
    C12 C13 H13 . . 118.8 ?
    C13 C14 C9 . . 118.7(8) ?
    C13 C14 H14 . . 120.7 ?
    C9 C14 H14 . . 120.7 ?
    C20 C15 C16 . . 116.6(7) ?
    C20 C15 C21 . . 120.9(7) ?
    C16 C15 C21 . . 122.5(7) ?
    O4 C16 C17 . . 118.2(7) ?
    O4 C16 C15 . . 121.7(7) ?
    C17 C16 C15 . . 120.1(7) ?
    C18 C17 C16 . . 121.5(8) ?
    C18 C17 H17 . . 119.3 ?
    C16 C17 H17 . . 119.3 ?
    C17 C18 C19 . . 119.3(8) ?
    C17 C18 H18 . . 120.3 ?
    C19 C18 H18 . . 120.3 ?
    C20 C19 C18 . . 120.0(7) ?
    C20 C19 Br2 . . 119.8(6) ?
    C18 C19 Br2 . . 120.2(6) ?
    C19 C20 C15 . . 122.4(7) ?
    C19 C20 H20 . . 118.8 ?
    C15 C20 H20 . . 118.8 ?
    N3 C21 C15 . . 121.7(7) ?
    N3 C21 H21 . . 119.2 ?
    C15 C21 H21 . . 119.2 ?
    O5 C22 N4 . . 120.2(7) ?
    O5 C22 C23 . . 122.6(7) ?
    N4 C22 C23 . . 117.2(7) ?
    C24 C23 C28 . . 118.4(7) ?
    C24 C23 C22 . . 117.1(7) ?
    C28 C23 C22 . . 124.2(7) ?
    C25 C24 C23 . . 121.1(7) ?
    C25 C24 H24 . . 119.5 ?
    C23 C24 H24 . . 119.5 ?
    C24 C25 O6 . . 120.9(7) ?
    C24 C25 C26 . . 120.6(8) ?
    O6 C25 C26 . . 118.2(7) ?
    C27 C26 C25 . . 119.3(8) ?
    C27 C26 H26 . . 120.4 ?
    C25 C26 H26 . . 120.4 ?
    C26 C27 C28 . . 120.6(7) ?
    C26 C27 H27 . . 119.7 ?
    C28 C27 H27 . . 119.7 ?
    C27 C28 C23 . . 119.9(7) ?
    C27 C28 H28 . . 120.0 ?
    C23 C28 H28 . . 120.0 ?
loop_
    _geom_hbond_atom_site_label_D
    _geom_hbond_atom_site_label_H
    _geom_hbond_atom_site_label_A
    _geom_hbond_site_symmetry_A
    _geom_hbond_distance_DH
    _geom_hbond_distance_HA
    _geom_hbond_distance_DA
    _geom_hbond_angle_DHA
    N4 H4B O6 2_767 0.90(5) 2.60(8) 3.045(9) 111(6)
    N2 H2 O3 2_677 0.90(6) 2.39(7) 3.021(9) 127(7)
    O6 H6 O5 2_667 0.82 2.14 2.760(8) 132.3
    O4 H4 N3 . 0.82 1.95 2.665(8) 145.3
    O3 H3 O2 2_577 0.82 1.93 2.737(8) 166.5
    O1 H1 N1 . 0.82 1.94 2.654(8) 144.8
