# Supplementary material for: N′-(5-Bromo-2-hydroxy­benzyl­idene)-3-hydroxy­benzohydrazide
Source: Acta Crystallogr Sect E Struct Rep Online. 2008 Jan 25;64(Pt 2):o514. doi: 10.1107/S1600536808002250 (PMC2960470; doi:10.1107/S1600536808002250)
Supplement: Supplementary file 2 [file e-64-0o514-Isup2.hkl]

# 
# h,k,l, Fc-squared, Fo-squared, sigma(Fo-squared) and status flag 
# 
data_I
_shelx_title ' A in P-1' 
_shelx_refln_list_code          4 
_shelx_F_calc_maximum      265.07 
_exptl_crystal_F_000       672.00 
_reflns_d_resolution_high  0.7828 
 
loop_ 
 _symmetry_equiv_pos_as_xyz 
 'x, y, z' 
 '-x, -y, -z' 
 
_cell_length_a     6.2950 
_cell_length_b    14.9880 
_cell_length_c    15.4230 
_cell_angle_alpha  70.970 
_cell_angle_beta   80.640 
_cell_angle_gamma  78.020 
 
_shelx_F_squared_multiplier     1.000 
 
loop_ 
 _refln_index_h 
 _refln_index_k 
 _refln_index_l 
 _refln_F_squared_calc 
 _refln_F_squared_meas 
 _refln_F_squared_sigma 
 _refln_observed_status 
   1   0   0      254.36      349.34     19.64 o 
   2   0   0     2462.32     3111.90    109.27 o 
   3   0   0     1630.37     1917.54    111.84 o 
   4   0   0       23.50       13.48     22.05 o 
   5   0   0      146.56      110.86     39.32 o 
   6   0   0       19.85      -33.18     43.36 o 
   7   0   0        0.29       38.34     80.39 o 
  -7   1   0        8.48       65.56     80.32 o 
  -6   1   0      259.71      331.00     95.15 o 
  -5   1   0     1146.41     1126.19     99.48 o 
  -4   1   0     1332.05     1452.66     77.77 o 
  -3   1   0      440.31      521.47     40.77 o 
  -2   1   0      330.36      432.98     42.11 o 
  -1   1   0     2151.92     2421.65     92.20 o 
   0   1   0      229.52      189.03     10.28 o 
   1   1   0     1717.53     1950.23     66.93 o 
   2   1   0      407.66      624.26     35.70 o 
   3   1   0     4637.26     5251.95    188.06 o 
   4   1   0     3793.91     4425.53    163.77 o 
   5   1   0       40.20       62.92     48.45 o 
   6   1   0      513.57      624.95     87.74 o 
   7   1   0        1.27       13.86     57.09 o 
  -6   2   0        3.66      -37.22     67.31 o 
  -5   2   0      352.11      400.76     66.24 o 
  -4   2   0      118.19      137.37     31.96 o 
  -3   2   0       18.34       12.90     17.55 o 
  -2   2   0     1611.47     1637.53     66.28 o 
  -1   2   0      571.46      612.57     29.01 o 
   0   2   0      338.52      268.28     17.51 o 
   1   2   0     1613.82     1730.99     61.50 o 
   2   2   0      817.11      984.48     70.49 o 
   3   2   0       70.48       93.87     21.18 o 
   4   2   0     1384.76     1773.56     86.10 o 
   5   2   0     1078.07     1155.60     98.43 o 
   6   2   0        0.94       41.95    112.57 o 
   7   2   0      643.32      702.75    212.06 o 
  -6   3   0      300.37      402.50    118.87 o 
  -5   3   0      164.59       90.90     99.63 o 
  -4   3   0      223.77      292.54     52.18 o 
  -3   3   0        9.75       -1.55     18.46 o 
  -2   3   0      338.61      343.61     29.59 o 
  -1   3   0    70262.25    68824.48   2107.29 o 
   0   3   0      975.08      898.93     36.98 o 
   1   3   0      203.85      203.87     17.34 o 
   2   3   0     6291.38     7146.42    233.41 o 
   3   3   0     1383.94     1649.39     72.40 o 
   4   3   0     1552.36     1880.84     89.53 o 
   5   3   0       95.91      163.15     48.78 o 
   6   3   0        4.55      -47.37     77.17 o 
   7   3   0       25.09      -32.62     58.83 o 
  -6   4   0      202.58      316.03    117.54 o 
  -5   4   0      140.22      122.16     80.53 o 
  -4   4   0      307.10      295.60     42.27 o 
  -3   4   0     2530.30     2462.25    101.14 o 
  -2   4   0       17.21        9.37     14.48 o 
  -1   4   0     1601.18     1543.02     62.44 o 
   0   4   0    51623.98    45963.48   1411.53 o 
   1   4   0     3405.47     2997.91    126.03 o 
   2   4   0     6784.91     7211.89    236.74 o 
   3   4   0     2391.52     2637.16    103.77 o 
   4   4   0       13.76       41.24     26.78 o 
   5   4   0     2425.11     2527.16    117.02 o 
   6   4   0      256.26      319.73    169.24 o 
   7   4   0        1.73      133.14     95.22 o 
  -7   5   0       14.94      -38.97    123.56 o 
  -6   5   0       11.94       22.95     89.27 o 
  -5   5   0      201.63      276.01    105.93 o 
  -4   5   0       87.25      109.63     44.88 o 
  -3   5   0      536.24      588.99     56.04 o 
  -2   5   0     1038.42     1118.17     59.12 o 
  -1   5   0      220.21      264.89     41.70 o 
   0   5   0      428.80      446.58     51.07 o 
   1   5   0     2071.71     1799.10     84.34 o 
   2   5   0       49.99       52.85     16.49 o 
   3   5   0       85.75       70.71     26.64 o 
   4   5   0        0.30      -35.38     35.85 o 
   5   5   0       31.08       65.40     33.77 o 
   6   5   0      325.98      312.39    107.32 o 
   7   5   0       52.27      163.85    106.83 o 
  -6   6   0       10.19       93.33     99.84 o 
  -5   6   0      315.17      398.37    117.89 o 
  -4   6   0       35.76       46.62     45.12 o 
  -3   6   0      294.00      348.51     40.34 o 
  -2   6   0      906.63      981.26     58.87 o 
  -1   6   0      548.31      518.22     39.89 o 
   0   6   0      145.32      130.95     21.32 o 
   1   6   0     3783.96     3318.63    120.06 o 
   2   6   0     2846.05     2836.94    127.92 o 
   3   6   0      258.98      264.78     33.07 o 
   4   6   0     1990.87     1865.71     90.33 o 
   5   6   0      687.08      652.14     63.01 o 
   6   6   0        0.84      -35.89     66.40 o 
   7   6   0       69.95      158.54    104.25 o 
  -6   7   0       25.17      105.58     89.20 o 
  -5   7   0       28.16       52.82     76.89 o 
  -4   7   0      134.89      120.80     52.04 o 
  -3   7   0      165.54      232.53     53.00 o 
  -2   7   0      212.71      207.84     37.60 o 
  -1   7   0    18551.47    16911.79    540.89 o 
   0   7   0       77.56       95.91     21.33 o 
   1   7   0      145.94      172.95     24.72 o 
   2   7   0       39.03       24.58     16.71 o 
   3   7   0      253.97      300.38     36.55 o 
   4   7   0      270.16      386.71     45.31 o 
   5   7   0     1298.38     1141.01    148.01 o 
   6   7   0       29.36       36.03     81.93 o 
   7   7   0        2.76      -42.33     96.76 o 
  -6   8   0      124.30       36.31     73.39 o 
  -5   8   0       59.18       21.06     84.66 o 
  -4   8   0        6.33      -66.35     44.44 o 
  -3   8   0        0.02      -31.28     46.95 o 
  -2   8   0       25.80       13.52     22.98 o 
  -1   8   0      163.14      244.65     35.12 o 
   0   8   0       21.17       46.57     21.20 o 
   1   8   0      186.10      182.54     31.78 o 
   2   8   0     1393.72     1425.32    115.95 o 
   3   8   0      272.84      281.51     41.17 o 
   4   8   0       20.86       11.16     35.56 o 
   5   8   0      369.89      266.68     60.17 o 
   6   8   0       33.38       78.64     94.52 o 
   7   8   0        9.77      -80.39    106.62 o 
  -6   9   0       45.89       -3.01     92.70 o 
  -5   9   0       26.99       34.00     92.91 o 
  -4   9   0        8.08       11.97     55.60 o 
  -3   9   0      349.14      380.65     72.55 o 
  -2   9   0       29.74       37.36     39.17 o 
  -1   9   0      136.02      260.47     38.55 o 
   0   9   0      368.53      421.80     44.13 o 
   1   9   0        0.79      -22.38     19.53 o 
   2   9   0        3.29        1.43     19.58 o 
   3   9   0     1563.68     1473.54    109.22 o 
   4   9   0      675.73      562.44     95.43 o 
   5   9   0        7.30       56.74     56.81 o 
  -5  10   0        4.22     -110.47     76.12 o 
  -4  10   0        3.42        7.82     57.25 o 
  -3  10   0      296.64      345.73     72.53 o 
  -2  10   0     2101.55     2176.94    148.68 o 
  -1  10   0      348.02      455.23     52.21 o 
   0  10   0       20.84       45.14     27.77 o 
   1  10   0     1012.13     1152.37     87.30 o 
   2  10   0       48.82       24.69     33.03 o 
   3  10   0        0.14        3.27     49.78 o 
   4  10   0       68.86       12.16     49.39 o 
   5  10   0        2.34       -9.85     85.64 o 
   7  10   0       54.46      -93.54     70.10 o 
  -5  11   0        5.13      177.36     97.95 o 
  -4  11   0       16.63        8.44     56.78 o 
  -3  11   0      143.83      168.75     65.27 o 
  -2  11   0       24.34       46.64     66.54 o 
  -1  11   0      588.59      518.62     73.67 o 
   0  11   0       19.29       58.43     31.12 o 
   1  11   0      620.15      599.64     80.14 o 
   2  11   0      293.07      243.57     70.14 o 
   3  11   0        0.70       62.45     42.01 o 
   4  11   0      700.16      474.48     76.52 o 
   5  11   0       77.75       82.33     54.22 o 
   6  11   0        3.98       68.28     83.40 o 
  -4  12   0       22.71      -35.22     61.24 o 
  -3  12   0       72.14      168.60     68.59 o 
  -2  12   0        7.86      -45.99     49.10 o 
  -1  12   0       17.54        8.70     42.38 o 
   0  12   0       19.12       48.63     43.88 o 
   1  12   0        1.18       30.25     37.37 o 
   2  12   0      184.83      276.65     64.75 o 
   3  12   0      333.15      331.51     62.18 o 
   4  12   0       27.20       47.09     51.31 o 
   5  12   0      104.32       -1.73     54.75 o 
   6  12   0       33.23       64.37    131.81 o 
  -4  13   0        0.41       -8.99     64.75 o 
  -3  13   0      113.58      160.44     91.27 o 
  -2  13   0       41.14       16.52     58.02 o 
  -1  13   0        2.52      -22.67     70.10 o 
   0  13   0      221.78      221.78     89.55 o 
   1  13   0        3.92      -31.74     55.62 o 
   2  13   0        3.57       46.08     45.23 o 
   3  13   0      226.15      281.02    134.75 o 
   4  13   0       13.79       32.14     50.27 o 
   5  13   0        0.24       34.95     57.37 o 
   6  13   0        0.35      -53.10    135.10 o 
  -3  14   0        1.05       98.83     69.16 o 
  -2  14   0      219.84      157.70    104.53 o 
  -1  14   0      123.59      -48.34     69.19 o 
   0  14   0       60.74      221.71     99.21 o 
   1  14   0       25.82       28.86     47.59 o 
   2  14   0        1.47       32.20     45.60 o 
   3  14   0      169.44      179.42     65.68 o 
   4  14   0       47.32       20.99     52.76 o 
   5  14   0        0.56       77.33     78.18 o 
  -3  15   0        8.87       42.47    101.17 o 
  -2  15   0        7.20      120.76    106.90 o 
  -1  15   0        2.20       78.85     96.97 o 
   0  15   0       12.40       32.88     75.98 o 
   1  15   0        9.34      -10.84     59.19 o 
   2  15   0       17.88       39.69     53.60 o 
   3  15   0        0.06      -32.88     51.77 o 
   4  15   0        7.59      -82.45     54.97 o 
   5  15   0        2.96      -16.46    108.93 o 
  -2  16   0       11.39      -60.59     85.64 o 
  -1  16   0       22.22        6.86     81.16 o 
   0  16   0       23.38       -3.99     76.82 o 
   1  16   0        8.32      112.71     88.71 o 
   2  16   0      200.55      238.65    100.68 o 
   3  16   0       61.29      -15.51     57.09 o 
   4  16   0        1.34      -36.64     66.53 o 
  -1  17   0        3.26      -91.65     76.82 o 
   0  17   0        3.72       24.70     84.03 o 
   1  17   0        0.15      -22.88     96.34 o 
   2  17   0       27.33       19.94    100.05 o 
   3  17   0        0.55        6.00     72.00 o 
  -3 -17   1       33.54      128.87    118.24 o 
  -2 -17   1       22.73       44.71    103.41 o 
  -1 -17   1        0.54      -63.53     93.12 o 
   0 -17   1        0.49      110.61    106.27 o 
  -4 -16   1       12.44      -37.74     70.24 o 
  -3 -16   1        1.47       -4.93     59.79 o 
  -2 -16   1       40.51       22.04     82.98 o 
  -1 -16   1        2.57      148.25     99.77 o 
   0 -16   1        2.18      107.39     97.95 o 
   1 -16   1       94.36      154.55     90.32 o 
   2 -16   1        6.52     -116.42     86.34 o 
  -5 -15   1       74.86      -49.53    122.79 o 
  -4 -15   1        2.13       32.89     61.76 o 
  -3 -15   1       35.67      -18.23     74.13 o 
  -2 -15   1        1.22      -61.36     65.00 o 
  -1 -15   1       28.27       60.45     89.06 o 
   0 -15   1        3.00      -52.75     73.95 o 
   1 -15   1        2.41      -44.08     84.73 o 
   2 -15   1        4.29     -113.97     75.98 o 
   3 -15   1        3.35       -5.11     92.56 o 
  -5 -14   1        8.44      -19.38    113.90 o 
  -4 -14   1        3.12       41.38     56.36 o 
  -3 -14   1      256.69      198.55    135.90 o 
  -2 -14   1       17.32      -18.83     46.02 o 
  -1 -14   1      298.27      310.57    105.86 o 
   0 -14   1       12.17       50.51     83.82 o 
   1 -14   1       39.67      215.42    108.23 o 
   2 -14   1      119.35      210.36     78.57 o 
   3 -14   1       16.26      226.12    129.29 o 
  -6 -13   1       39.74       67.17    157.49 o 
  -5 -13   1       89.02      166.79    116.35 o 
  -4 -13   1        1.09       32.40     52.20 o 
  -3 -13   1      267.45      382.98     71.11 o 
  -2 -13   1        0.25      -52.15     36.52 o 
  -1 -13   1       45.79       34.43     42.07 o 
   0 -13   1      135.68      122.51     81.23 o 
   1 -13   1       12.79       45.05     50.31 o 
   2 -13   1       40.99       58.57     60.20 o 
   3 -13   1      252.22      224.84     79.16 o 
   4 -13   1       38.66      214.14     74.35 o 
  -6 -12   1        7.50      199.26    156.30 o 
  -5 -12   1       44.04       66.12     89.55 o 
  -4 -12   1       39.44       66.29     52.48 o 
  -3 -12   1       11.75      -58.32     38.88 o 
  -2 -12   1      268.41      306.38     58.76 o 
  -1 -12   1       40.29       88.55     53.80 o 
   0 -12   1        2.14       49.94     44.03 o 
   1 -12   1      473.42      540.05     78.48 o 
   2 -12   1        2.22      -23.91     50.34 o 
   3 -12   1       75.01      -62.35    130.66 o 
   4 -12   1        4.87       -5.85     64.90 o 
  -6 -11   1        0.12      -46.18    107.67 o 
  -5 -11   1      165.17       29.87     96.20 o 
  -4 -11   1      232.33       41.78     48.24 o 
  -3 -11   1      126.78      112.26     49.31 o 
  -2 -11   1      396.65      283.25     55.24 o 
  -1 -11   1       41.49       -1.04     34.42 o 
   0 -11   1        2.80        1.15     30.07 o 
   1 -11   1       41.78      107.59     44.65 o 
   2 -11   1       65.03      152.38     51.96 o 
   3 -11   1        3.96       60.64     61.15 o 
   4 -11   1       38.14        6.25     85.88 o 
   5 -11   1        4.74      148.25     84.87 o 
  -4 -10   1      736.55      674.87    106.55 o 
  -3 -10   1      318.21      297.97     57.09 o 
  -2 -10   1        0.04       19.29     34.04 o 
  -1 -10   1      140.49      251.05     44.17 o 
   0 -10   1        2.90      -42.86     28.58 o 
   1 -10   1        3.13       16.20     36.94 o 
   2 -10   1     1674.68     1647.51    128.27 o 
   3 -10   1        1.82       26.50     46.28 o 
   4 -10   1        1.27       -1.45     57.19 o 
   5 -10   1        1.41       40.24     62.31 o 
  -7  -9   1        6.05      -64.65    119.64 o 
  -6  -9   1        1.83       40.37     94.17 o 
  -5  -9   1        0.32       -7.70     69.26 o 
  -4  -9   1       93.94       37.17     39.32 o 
  -3  -9   1      675.38      528.16     94.03 o 
  -2  -9   1      350.48      305.22     38.78 o 
  -1  -9   1      790.68      794.70     56.48 o 
   0  -9   1     2577.87     2787.63    116.44 o 
   1  -9   1      186.89      223.14     38.55 o 
   2  -9   1       93.37       55.88     69.65 o 
   3  -9   1      309.43      387.15    110.93 o 
   4  -9   1       58.44      134.85     64.67 o 
   5  -9   1       39.41       51.56     62.19 o 
   6  -9   1       38.16      143.29    106.90 o 
  -7  -8   1       60.00     -168.23    112.15 o 
  -6  -8   1       85.34       16.65     85.64 o 
  -5  -8   1      174.06       17.28     65.07 o 
  -4  -8   1      399.13      431.96     84.27 o 
  -3  -8   1       36.48       23.37     24.74 o 
  -2  -8   1      457.53      440.06     43.78 o 
  -1  -8   1      293.65      281.43     33.34 o 
   0  -8   1     1627.02     1581.54     77.08 o 
   1  -8   1       91.11       97.98     33.35 o 
   2  -8   1       58.17       54.37     36.68 o 
   3  -8   1      842.46      833.23    191.88 o 
   4  -8   1       78.83      131.71     55.39 o 
   5  -8   1       42.40       35.09     63.06 o 
   6  -8   1        0.10       45.34     80.25 o 
  -7  -7   1        3.24       48.76    101.03 o 
  -6  -7   1       14.23       61.01     89.62 o 
  -5  -7   1        7.35      -40.51     59.75 o 
  -4  -7   1     3242.02     3066.88    128.24 o 
  -3  -7   1       14.95        9.18     23.77 o 
  -2  -7   1     3276.01     2974.60    138.90 o 
  -1  -7   1      382.15      357.41     35.10 o 
   0  -7   1       10.37       -5.11     18.01 o 
   1  -7   1     1948.77     1759.01     80.56 o 
   2  -7   1        0.13       13.91     20.30 o 
   3  -7   1       52.12      104.47     64.16 o 
   4  -7   1      107.21      164.24     53.73 o 
   5  -7   1      105.77       86.28     59.72 o 
   6  -7   1       23.58       21.62     85.43 o 
  -7  -6   1      227.64        8.61     97.11 o 
  -6  -6   1       11.54       42.33     76.75 o 
  -5  -6   1       67.56      -46.95     36.02 o 
  -4  -6   1       13.91       32.23     30.91 o 
  -3  -6   1      851.13      913.99     58.00 o 
  -2  -6   1     1065.75     1118.10     59.59 o 
  -1  -6   1     2252.06     2072.68     83.40 o 
   0  -6   1     2150.26     1813.83     75.76 o 
   1  -6   1        6.89       13.02     16.26 o 
   2  -6   1     5587.81     5287.13    186.05 o 
   3  -6   1      253.93      307.40     56.21 o 
   4  -6   1       71.35       71.33     45.23 o 
   5  -6   1       16.10        5.21     67.03 o 
   6  -6   1        0.99       54.78    102.99 o 
  -7  -5   1       18.50      222.48    106.62 o 
  -6  -5   1      823.83      735.15    128.38 o 
  -5  -5   1       34.53       23.49     42.93 o 
  -4  -5   1     1080.84     1297.94     75.70 o 
  -3  -5   1     2958.06     2852.61    112.28 o 
  -2  -5   1       19.45        9.59     15.77 o 
  -1  -5   1      398.60      428.24     38.60 o 
   0  -5   1     2529.31     2055.81     79.29 o 
   1  -5   1      161.59      174.99     28.30 o 
   2  -5   1     1131.07     1146.66     88.37 o 
   3  -5   1     1315.11     1389.12     73.80 o 
   4  -5   1        2.20       26.33     37.33 o 
   5  -5   1      344.44      255.38     73.25 o 
   6  -5   1      147.55      131.04     99.07 o 
   7  -5   1        3.89      -47.79    126.77 o 
  -7  -4   1        2.73      -64.58     81.09 o 
  -6  -4   1       53.56      108.05    117.12 o 
  -5  -4   1     1225.10     1215.72    105.61 o 
  -4  -4   1        0.40       17.67     24.64 o 
  -3  -4   1     3601.78     3649.06    146.06 o 
  -2  -4   1     2515.99     2417.57    100.29 o 
  -1  -4   1     3479.44     3390.96    118.43 o 
   0  -4   1     7727.60     6683.10    217.62 o 
   1  -4   1     1936.71     1584.47     64.11 o 
   2  -4   1      266.22      257.04     25.97 o 
   3  -4   1      237.77      263.64     48.11 o 
   4  -4   1      181.36      206.32     60.13 o 
   5  -4   1      142.69      101.75     49.78 o 
   6  -4   1      147.54      235.22     99.77 o 
   7  -4   1       39.22       18.96    117.54 o 
  -7  -3   1       48.48       -2.85     60.52 o 
  -6  -3   1        1.05       44.54     55.17 o 
  -5  -3   1      570.83      562.75    132.16 o 
  -4  -3   1      808.72      875.04     60.48 o 
  -3  -3   1      309.56      359.38     50.54 o 
  -2  -3   1      529.19      628.90     42.48 o 
  -1  -3   1    18919.50    20853.17    647.16 o 
   0  -3   1      244.44      255.44     25.31 o 
   1  -3   1    43129.35    41663.13   1279.92 o 
   2  -3   1     1551.79     1470.75     61.85 o 
   3  -3   1        5.37      -10.22     18.16 o 
   4  -3   1      585.67      640.40     72.10 o 
   5  -3   1      252.83      277.41     59.01 o 
   6  -3   1       47.10       23.44     83.19 o 
   7  -3   1        8.93     -100.33     91.16 o 
  -7  -2   1       21.30      -25.38     56.16 o 
  -6  -2   1       70.79      140.94     54.99 o 
  -5  -2   1      575.03      755.37     84.50 o 
  -4  -2   1     2296.68     2554.41    107.33 o 
  -3  -2   1      958.91     1095.50    102.98 o 
  -2  -2   1     3723.01     4422.62    150.19 o 
  -1  -2   1      675.98      707.12     47.71 o 
   0  -2   1      605.56      552.02     35.72 o 
   1  -2   1     1911.82     1912.68     68.40 o 
   2  -2   1     3374.25     3504.84    122.89 o 
   3  -2   1        3.89       -6.09     16.30 o 
   4  -2   1     2063.12     1902.06     88.30 o 
   5  -2   1     1209.35     1233.15     81.15 o 
   6  -2   1       86.26       94.10     80.18 o 
   7  -2   1       71.78       12.87     95.99 o 
  -7  -1   1       60.78      192.08     71.62 o 
  -6  -1   1       21.14       29.14     45.01 o 
  -5  -1   1        0.16      -59.69     79.09 o 
  -4  -1   1       90.04       97.78     26.70 o 
  -3  -1   1       17.42        9.75     16.48 o 
  -2  -1   1      640.21      645.26     44.16 o 
  -1  -1   1     9139.59    10330.18    325.45 o 
   0  -1   1      800.26      725.58     27.09 o 
   1  -1   1     1491.76     1596.39     57.33 o 
   2  -1   1     4491.98     5072.66    170.16 o 
   3  -1   1      258.24      323.83     54.91 o 
   4  -1   1      340.88      503.30     89.08 o 
   5  -1   1      173.16      122.02     46.60 o 
   6  -1   1      143.69      243.26     93.89 o 
  -7   0   1       20.21      -46.04     73.67 o 
  -6   0   1      407.04      459.64     78.62 o 
  -5   0   1     2059.70     1938.78    133.01 o 
  -4   0   1       89.86       79.54     30.95 o 
  -3   0   1     1620.29     1951.85    148.39 o 
  -2   0   1      178.86      245.13     26.09 o 
  -1   0   1       39.08       47.24      9.12 o 
   0   0   1      524.13      450.62     16.54 o 
   1   0   1     3722.75     4189.85    135.20 o 
   2   0   1        8.64       24.95     12.71 o 
   3   0   1     3327.62     4049.41    181.57 o 
   4   0   1     2027.49     2070.28    109.16 o 
   5   0   1      138.93      155.86     36.82 o 
   6   0   1      185.09      241.91     62.52 o 
   7   0   1        0.29      -46.39     67.31 o 
  -7   1   1        4.35       54.08     89.20 o 
  -6   1   1      153.22      107.59     57.72 o 
  -5   1   1      196.11      190.16     71.71 o 
  -4   1   1      277.42      292.89     57.05 o 
  -3   1   1     2100.50     2251.74    108.19 o 
  -2   1   1    10828.29    12204.02    482.77 o 
  -1   1   1     2515.01     2846.38     94.75 o 
   0   1   1       34.49       35.73      7.21 o 
   1   1   1     5330.17     7120.50    225.30 o 
   2   1   1      464.54      654.28     40.10 o 
   3   1   1     3333.17     4278.47    151.82 o 
   4   1   1      504.10      620.36     79.54 o 
   5   1   1      172.54      154.72     38.64 o 
   6   1   1      697.43      775.34    131.60 o 
   7   1   1      400.38      419.08    114.81 o 
  -7   2   1      135.32       72.27     80.25 o 
  -6   2   1      200.84      100.54     73.88 o 
  -5   2   1      421.17      291.18     68.42 o 
  -4   2   1      344.41      477.55     47.44 o 
  -3   2   1        0.19        1.66     18.00 o 
  -2   2   1     1986.21     2146.03     81.46 o 
  -1   2   1     4163.14     4574.23    148.59 o 
   0   2   1       71.53       50.10      9.27 o 
   1   2   1     9814.71    10696.05    566.50 o 
   2   2   1     4795.88     6009.98    198.27 o 
   3   2   1       78.03       87.21     22.62 o 
   4   2   1      105.07      202.24     53.21 o 
   5   2   1       78.85       94.29     41.64 o 
   6   2   1       55.19       95.19     52.94 o 
   7   2   1       70.02      166.74     65.13 o 
  -7   3   1       56.67      117.26     86.20 o 
  -5   3   1        8.74      -16.55     38.93 o 
  -4   3   1     1244.14     1161.22     72.53 o 
  -3   3   1     2315.94     2333.58    102.41 o 
  -2   3   1        8.75        3.94     17.51 o 
  -1   3   1     5156.85     5377.03    176.56 o 
   0   3   1      222.31      239.16     31.80 o 
   1   3   1      405.15      417.71     26.49 o 
   2   3   1       98.58      102.96     16.66 o 
   3   3   1     5317.87     6753.31    239.59 o 
   4   3   1      117.48      214.56     35.23 o 
   5   3   1     1549.78     1889.12     99.38 o 
   6   3   1      239.62      328.03     72.17 o 
   7   3   1       30.88       98.37     59.48 o 
  -7   4   1        5.06       78.43     72.62 o 
  -6   4   1       16.35       17.07     81.86 o 
  -5   4   1      248.55      274.72     69.89 o 
  -4   4   1      108.33      125.50     36.68 o 
  -3   4   1      965.40     1025.78     62.26 o 
  -2   4   1     1322.42     1271.72     60.89 o 
  -1   4   1     2422.96     2465.84     91.05 o 
   0   4   1    22930.34    20454.05    634.91 o 
   1   4   1     6496.09     5779.88    187.53 o 
   2   4   1     1134.24     1187.11     52.63 o 
   3   4   1      799.87      885.94     53.02 o 
   4   4   1      509.16      578.32     50.92 o 
   5   4   1       69.76       79.75     33.55 o 
   6   4   1      473.72      494.40     82.07 o 
   7   4   1      157.49       18.05     89.55 o 
  -6   5   1      201.70      120.55    109.07 o 
  -5   5   1      329.14      369.27    110.82 o 
  -4   5   1      134.14      164.60     39.21 o 
  -3   5   1       68.03      109.31     28.11 o 
  -2   5   1      589.18      642.28     45.69 o 
  -1   5   1       45.60       79.80     18.37 o 
   0   5   1     4670.63     4087.50    140.46 o 
   1   5   1     1467.36     1217.14     50.87 o 
   2   5   1        3.96       -6.24     13.03 o 
   3   5   1     4299.59     4538.86    162.16 o 
   4   5   1     1098.13     1140.86     70.01 o 
   5   5   1       44.08       43.78     41.45 o 
   6   5   1      451.55      691.52    134.82 o 
   7   5   1        3.56       70.87     84.38 o 
  -6   6   1        5.07       23.44     91.23 o 
  -5   6   1      300.74      311.97    108.44 o 
  -4   6   1     1045.79     1262.54    250.82 o 
  -3   6   1      158.89      113.70     30.39 o 
  -2   6   1     4363.37     4190.87    154.27 o 
  -1   6   1      850.49      889.10     67.79 o 
   0   6   1       65.91       57.23     17.20 o 
   1   6   1     1464.68     1381.25     58.47 o 
   2   6   1       48.59       62.16     17.18 o 
   3   6   1       62.94       88.86     23.07 o 
   4   6   1      919.91      957.47     64.30 o 
   5   6   1      673.78      875.39     90.42 o 
   6   6   1        1.13       16.30     71.43 o 
   7   6   1      317.39      287.20    119.99 o 
  -6   7   1      126.06        0.49     76.89 o 
  -5   7   1       74.65      190.23     99.49 o 
  -4   7   1       24.53       13.59     44.53 o 
  -3   7   1        1.43       -1.08     24.64 o 
  -2   7   1       86.34      106.51     39.29 o 
  -1   7   1     6640.30     6040.25    211.33 o 
   0   7   1     3929.09     3631.01    133.18 o 
   1   7   1     1333.33     1334.29     61.76 o 
   2   7   1     1968.94     1734.45     74.16 o 
   3   7   1      548.74      606.32     50.80 o 
   4   7   1       22.88      -13.96     31.65 o 
   5   7   1       36.33      -23.68     37.18 o 
   6   7   1       56.38      148.18     89.41 o 
   7   7   1        7.46        4.48     96.34 o 
  -6   8   1        1.81       23.44     80.88 o 
  -5   8   1       17.04      -47.79     78.36 o 
  -4   8   1       17.48      -21.05     43.93 o 
  -3   8   1      818.38      846.36     92.54 o 
  -2   8   1      356.10      382.15     44.78 o 
  -1   8   1     1093.30     1177.98    100.92 o 
   0   8   1      432.69      491.00     69.84 o 
   1   8   1        1.85       12.81     16.76 o 
   2   8   1     1895.48     1847.54     79.82 o 
   3   8   1     1703.64     1600.19    130.73 o 
   4   8   1      281.23      292.66     70.03 o 
   5   8   1      743.67      778.07    114.32 o 
  -6   9   1        0.15       29.87     90.18 o 
  -5   9   1        4.46      -39.18     83.89 o 
  -4   9   1        0.23        3.50     49.54 o 
  -3   9   1      302.08      330.67     66.86 o 
  -2   9   1      213.98      204.80     39.13 o 
  -1   9   1       32.65       18.83     25.61 o 
   0   9   1     1520.27     1540.98     78.20 o 
   1   9   1      148.73      207.44     30.62 o 
   2   9   1        3.73       32.15     29.79 o 
   3   9   1       89.16       99.92     43.66 o 
   4   9   1      248.96      239.23     66.12 o 
   5   9   1        1.18       32.29     41.96 o 
   7   9   1       45.48      104.81     84.45 o 
  -5  10   1      113.00      116.07     98.72 o 
  -4  10   1       41.93      101.93     63.90 o 
  -3  10   1       29.67      -21.97     55.87 o 
  -2  10   1      361.69      403.79     69.68 o 
  -1  10   1       35.93       64.37     31.77 o 
   0  10   1      221.94      268.49     54.77 o 
   1  10   1       58.83       82.86     27.31 o 
   2  10   1      764.17      778.57     77.69 o 
   3  10   1       62.21      139.84     44.71 o 
   4  10   1      646.04      392.67     66.47 o 
   5  10   1       18.96       54.72     50.64 o 
   6  10   1       14.57        1.54     80.60 o 
   7  10   1        0.07       23.37     82.70 o 
  -5  11   1       48.50       22.81     84.94 o 
  -4  11   1       76.02      189.82     67.90 o 
  -3  11   1        7.69      -68.07     45.38 o 
  -2  11   1      225.47      177.00     57.47 o 
  -1  11   1     1259.43     1260.06    200.18 o 
   0  11   1      710.61      836.13     67.05 o 
   1  11   1       39.31       37.40     33.54 o 
   2  11   1      128.58      136.89     44.04 o 
   3  11   1       33.55       31.69     40.27 o 
   4  11   1      221.50      133.59     52.07 o 
   5  11   1      170.67       98.68     57.43 o 
   6  11   1       10.19      -14.20     73.04 o 
   7  11   1        9.76       89.06     89.13 o 
  -5  12   1       15.07       28.06     90.74 o 
  -4  12   1       28.86      -21.63     68.00 o 
  -3  12   1       21.70      -45.08     52.15 o 
  -2  12   1       43.34       25.27    136.64 o 
  -1  12   1      328.15      319.14     64.90 o 
   0  12   1      207.29      247.12     57.03 o 
   1  12   1       48.20      -15.79     33.29 o 
   2  12   1      441.48      519.33     71.15 o 
   3  12   1      170.13      195.76     57.97 o 
   4  12   1      105.54       93.39     74.90 o 
   5  12   1        0.02        8.39     71.75 o 
   6  12   1        4.46       47.02     78.50 o 
  -4  13   1        5.58       -0.01     65.46 o 
  -3  13   1        3.89      -26.83     62.04 o 
  -2  13   1       12.67      -24.45     55.33 o 
  -1  13   1        1.59      -60.45     61.57 o 
   0  13   1        0.91       37.95     44.56 o 
   1  13   1      309.19      316.54     60.37 o 
   2  13   1       24.42       67.37     46.41 o 
   3  13   1      108.21       45.51     48.08 o 
   4  13   1      219.58      282.32     68.21 o 
   5  13   1        0.14        0.14     55.56 o 
   6  13   1       61.92      132.72    153.64 o 
  -4  14   1        0.91       70.94     93.61 o 
  -3  14   1        4.40      -59.03     67.84 o 
  -2  14   1      341.63      631.77    145.73 o 
  -1  14   1       12.52       60.17     78.29 o 
   0  14   1        0.91       62.34     74.37 o 
   1  14   1       44.80       83.80     48.02 o 
   2  14   1        3.07       13.79     44.76 o 
   3  14   1        4.21      -94.34     64.96 o 
   4  14   1       18.04       23.09     50.33 o 
   5  14   1       17.34      -15.49     56.23 o 
   6  14   1        4.07       60.59    144.82 o 
  -3  15   1        1.01      152.52    116.56 o 
  -2  15   1       88.08       83.61    101.52 o 
  -1  15   1       40.56      -10.35     83.26 o 
   0  15   1       14.76       -1.68     70.66 o 
   1  15   1       59.14       79.69     75.70 o 
   2  15   1      196.12      161.20     60.19 o 
   3  15   1       45.87       12.46     54.46 o 
   4  15   1       37.00      -46.95     55.04 o 
   5  15   1        8.48       -7.92    130.41 o 
  -2  16   1       18.50       37.50     92.28 o 
  -1  16   1       11.76       24.35     85.85 o 
   0  16   1        0.59       10.35     75.35 o 
   1  16   1        1.20      139.09     87.10 o 
   2  16   1       14.43       45.44     55.67 o 
   3  16   1       12.34      -31.68     57.22 o 
   4  16   1        0.35      -72.16     61.52 o 
   5  16   1       41.17       73.10     88.19 o 
  -1  17   1        0.13        6.72     72.13 o 
   0  17   1        0.42      -17.77     78.78 o 
   1  17   1       17.63       97.04     90.32 o 
   2  17   1        0.14      -60.45     89.34 o 
   3  17   1        0.53       13.36     68.70 o 
   4  17   1        4.63       68.86     82.86 o 
   1  18   1       59.90      -16.02    105.09 o 
   2  18   1        3.52        8.82    105.99 o 
  -2 -17   2       60.88       10.07    110.54 o 
  -1 -17   2        0.73       17.98    111.94 o 
   0 -17   2       39.46      -96.27    105.79 o 
  -4 -16   2       27.43        5.04     78.94 o 
  -3 -16   2        0.00       13.08     92.84 o 
  -2 -16   2        7.29      -32.04     86.96 o 
  -1 -16   2        0.61        9.59     98.44 o 
   0 -16   2       32.39       35.33    106.34 o 
   1 -16   2       13.35       12.45     74.44 o 
  -4 -15   2        3.27      -85.76     73.85 o 
  -3 -15   2        0.21      -38.50     56.35 o 
  -2 -15   2       85.62      110.82     79.27 o 
  -1 -15   2      133.63      290.28    106.20 o 
   0 -15   2       18.34       98.37     93.12 o 
   1 -15   2        0.11      -42.61     78.99 o 
   2 -15   2        5.46       49.32     95.36 o 
  -5 -14   2       70.25        3.22    116.21 o 
  -4 -14   2       60.71       47.31     95.68 o 
  -3 -14   2       96.46      123.46     59.35 o 
  -2 -14   2       16.13      -10.42     67.31 o 
  -1 -14   2        0.94       27.01     72.90 o 
   0 -14   2        0.97       28.13     74.30 o 
   1 -14   2       22.31      -15.11     84.52 o 
   2 -14   2       74.19        0.75    115.09 o 
   3 -14   2       14.58       72.52     67.82 o 
  -5 -13   2        3.75      -86.06     99.49 o 
  -4 -13   2       10.57       12.56     50.48 o 
  -3 -13   2        9.86       45.44     47.40 o 
  -2 -13   2      208.86      362.14     67.70 o 
  -1 -13   2       16.99       96.83     77.87 o 
   0 -13   2      128.30      283.98     89.20 o 
   1 -13   2       11.19       -9.11     49.46 o 
   2 -13   2      104.54       65.24    103.90 o 
   3 -13   2        9.46       63.79     73.08 o 
   4 -13   2        0.69      109.68     66.15 o 
  -6 -12   2       18.12       27.64    142.73 o 
  -5 -12   2       30.36      -94.52     85.92 o 
  -4 -12   2       34.73       90.39     56.37 o 
  -3 -12   2      268.18      253.74     67.31 o 
  -2 -12   2      265.95      172.89     53.19 o 
  -1 -12   2      138.41      133.44     47.69 o 
   0 -12   2       41.79       -5.05     43.44 o 
   1 -12   2       25.83      -53.91     56.50 o 
   2 -12   2       93.50      198.32     66.26 o 
   3 -12   2        1.62       31.25     61.83 o 
   4 -12   2        0.46       24.06     60.60 o 
  -4 -11   2        6.28       46.33     50.86 o 
  -3 -11   2       97.69       66.12     44.34 o 
  -2 -11   2      273.39      370.06     62.74 o 
  -1 -11   2       65.00       79.84     47.21 o 
   0 -11   2        0.40       12.21     41.54 o 
   1 -11   2      286.40      209.73     69.96 o 
   2 -11   2      162.60       92.07     51.29 o 
   3 -11   2       12.90       17.11     84.06 o 
   4 -11   2       82.03       45.70     88.50 o 
   5 -11   2       42.13      142.32     72.34 o 
  -6 -10   2      117.51      146.50     99.14 o 
  -5 -10   2        0.40        7.84     77.38 o 
  -4 -10   2       42.68      136.22     61.01 o 
  -3 -10   2     2002.47     1614.55    163.78 o 
  -2 -10   2        0.56       16.99     42.50 o 
  -1 -10   2      585.09      651.67     56.23 o 
   0 -10   2      411.43      607.71     55.84 o 
   1 -10   2       90.89       72.83     42.72 o 
   2 -10   2        4.22      -41.80     38.83 o 
   3 -10   2        4.73       -4.82     47.76 o 
   4 -10   2       61.69      -18.42     60.56 o 
   5 -10   2        6.14      115.91     68.77 o 
  -7  -9   2        9.10       20.92    136.15 o 
  -6  -9   2      380.63      267.12    115.30 o 
  -5  -9   2      189.65      214.30     95.22 o 
  -4  -9   2        7.45       54.77     39.62 o 
  -3  -9   2       68.76       73.46     56.74 o 
  -2  -9   2       20.56       -2.13     39.06 o 
  -1  -9   2        9.17      -31.25     21.22 o 
   0  -9   2       18.86       14.71     24.55 o 
   1  -9   2      240.71      238.38     73.18 o 
   2  -9   2       58.26      -29.38    100.64 o 
   3  -9   2       85.43      -47.68     51.53 o 
   4  -9   2      128.49      193.30     70.30 o 
   5  -9   2        2.17      -26.97     60.98 o 
  -7  -8   2       97.29      266.91    146.36 o 
  -6  -8   2       27.59       32.25     86.82 o 
  -5  -8   2       69.25      165.60     79.62 o 
  -4  -8   2       26.06       71.32     39.74 o 
  -3  -8   2     1437.38     1466.38     82.40 o 
  -2  -8   2     1404.62     1383.93     88.91 o 
  -1  -8   2     1402.21     1539.46     77.00 o 
   0  -8   2        4.70        6.10     24.96 o 
   1  -8   2       16.89       14.58     24.84 o 
   2  -8   2        0.28        6.92     32.00 o 
   3  -8   2      231.99      301.52     60.82 o 
   4  -8   2      526.57      554.07    112.75 o 
   5  -8   2        0.98      129.78     66.30 o 
   6  -8   2       32.16      -81.54     54.36 o 
  -7  -7   2      329.02      278.67    154.83 o 
  -6  -7   2      111.73      193.17     95.22 o 
  -5  -7   2       85.60      115.30     78.64 o 
  -4  -7   2     1513.95     1580.62     86.60 o 
  -3  -7   2        1.53      -32.07     21.38 o 
  -2  -7   2      249.48      268.62     35.04 o 
  -1  -7   2     3764.51     3534.16    133.32 o 
   0  -7   2      206.61      267.43     31.97 o 
   1  -7   2     1722.07     1547.79    109.75 o 
   2  -7   2     1033.18     1159.34     95.39 o 
   3  -7   2      223.58      266.09     55.15 o 
   4  -7   2       88.65       58.57     48.97 o 
   5  -7   2        0.81      -71.36     47.57 o 
   6  -7   2       11.64      111.52    114.95 o 
  -7  -6   2       59.51      150.84    112.08 o 
  -6  -6   2      406.42      353.60    119.08 o 
  -5  -6   2        1.96      -35.15     40.16 o 
  -4  -6   2     1784.83     1739.66     89.37 o 
  -3  -6   2     1459.95     1570.52     97.76 o 
  -2  -6   2     1634.20     1482.29    105.91 o 
  -1  -6   2       21.78       12.05     19.14 o 
   0  -6   2      600.48      637.64     42.48 o 
   1  -6   2      147.67      133.58     29.81 o 
   2  -6   2     1489.99     1500.34     72.45 o 
   3  -6   2      893.27      877.36     90.64 o 
   4  -6   2        8.86       24.17     76.37 o 
   5  -6   2       61.14       60.25     54.98 o 
   6  -6   2       73.86       68.42     96.27 o 
  -7  -5   2        2.81     -125.30     83.54 o 
  -6  -5   2       87.02      101.42     59.20 o 
  -5  -5   2       31.96       23.04     43.36 o 
  -4  -5   2      815.35      750.40     58.14 o 
  -3  -5   2     2190.85     2158.41     92.35 o 
  -2  -5   2     1841.83     1882.03     80.44 o 
  -1  -5   2      941.65      997.50     52.58 o 
   0  -5   2      683.15      635.26     38.97 o 
   1  -5   2       20.20       20.90     15.78 o 
   2  -5   2       83.71       64.98     18.30 o 
   3  -5   2     1016.88     1150.86     93.88 o 
   4  -5   2        1.36       -8.66     37.06 o 
   5  -5   2      110.41      103.81     71.12 o 
   6  -5   2      131.23      204.01    111.87 o 
   7  -5   2       40.18      291.40    151.47 o 
  -7  -4   2      148.91      249.84    113.62 o 
  -6  -4   2      159.82      313.37    111.28 o 
  -5  -4   2       40.98       30.64     40.71 o 
  -4  -4   2      246.01      240.53     36.59 o 
  -3  -4   2       59.85       64.33     18.05 o 
  -2  -4   2       27.55       35.95     22.36 o 
  -1  -4   2      897.63      966.41     73.42 o 
   0  -4   2      832.69      780.49     40.68 o 
   1  -4   2     2971.03     2593.25     95.41 o 
   2  -4   2      233.72      227.15     23.69 o 
   3  -4   2     3303.25     3149.78    132.70 o 
   4  -4   2      505.86      434.20     65.22 o 
   5  -4   2        2.93       57.76     45.05 o 
   6  -4   2       27.50      106.48     95.57 o 
   7  -4   2       11.07       26.31    126.00 o 
  -7  -3   2       27.60       29.89     63.45 o 
  -6  -3   2       69.53      153.11     63.95 o 
  -5  -3   2     1008.25      898.03    150.39 o 
  -4  -3   2     5009.14     4995.64    182.12 o 
  -3  -3   2        5.59       14.66     28.44 o 
  -2  -3   2     4936.42     4641.68    158.41 o 
  -1  -3   2    12270.41    12501.16    395.21 o 
   0  -3   2      137.99      141.42     16.91 o 
   1  -3   2        7.57       -0.69     14.00 o 
   2  -3   2     1331.53     1340.27     57.66 o 
   3  -3   2      499.59      536.96     47.69 o 
   4  -3   2      257.59      234.53     49.53 o 
   5  -3   2      454.18      389.74    152.28 o 
   6  -3   2       29.84      105.37     87.73 o 
   7  -3   2       84.40       50.51    113.27 o 
  -7  -2   2      145.61      148.68     72.80 o 
  -6  -2   2      229.83      224.40     74.55 o 
  -5  -2   2       19.09        7.83     40.33 o 
  -4  -2   2       91.89       87.34     28.87 o 
  -3  -2   2     2329.09     2335.70     94.18 o 
  -2  -2   2      244.56      274.89     25.14 o 
  -1  -2   2    17481.78    19036.94    590.31 o 
   0  -2   2      767.18      719.84     37.46 o 
   1  -2   2      634.74      595.47     60.10 o 
   2  -2   2      585.74      644.40     37.16 o 
   3  -2   2     1248.67     1365.74     65.27 o 
   4  -2   2       25.01       18.81     24.51 o 
   5  -2   2      195.11      173.97     98.93 o 
   6  -2   2       40.25      -34.00     61.92 o 
   7  -2   2       34.12       -2.94     91.93 o 
  -7  -1   2        5.56       47.15     63.20 o 
  -6  -1   2      137.34      100.88     53.48 o 
  -5  -1   2      774.16      698.56    126.56 o 
  -4  -1   2      873.38      913.44     70.50 o 
  -3  -1   2     1536.77     1758.51     75.07 o 
  -2  -1   2     1029.54     1035.18     47.08 o 
  -1  -1   2      942.77     1143.49     64.00 o 
   0  -1   2     1230.23     1188.37     43.39 o 
   1  -1   2      166.05      177.21     22.51 o 
   2  -1   2     6027.55     6483.05    212.87 o 
   3  -1   2     6040.37     6160.33    211.44 o 
   4  -1   2      683.11      735.25     66.74 o 
   5  -1   2       52.90       91.83     36.87 o 
   6  -1   2       60.30      163.85     89.27 o 
   7  -1   2       59.77       33.51     85.43 o 
  -7   0   2       34.60       17.38     66.92 o 
  -6   0   2       21.15       -0.14     70.73 o 
  -5   0   2     1899.28     1871.83    132.14 o 
  -4   0   2      215.94      228.66     34.27 o 
  -3   0   2     4475.80     4664.63    209.86 o 
  -2   0   2     9612.78    10314.73    328.71 o 
  -1   0   2      359.18      340.15     28.71 o 
   0   0   2       31.93       37.33      8.35 o 
   1   0   2     1209.80     1206.89     44.96 o 
   2   0   2      133.53      145.59     22.79 o 
   3   0   2     1913.29     2792.28    133.26 o 
   4   0   2      656.15      714.39     60.88 o 
   5   0   2       13.07       33.67     31.22 o 
   6   0   2      359.99      339.46    100.40 o 
  -7   1   2      134.35      272.58    112.08 o 
  -6   1   2       24.03       54.94     73.67 o 
  -5   1   2      522.65      462.71     98.58 o 
  -4   1   2       81.84      115.11     30.67 o 
  -3   1   2       14.82       16.39     19.97 o 
  -2   1   2       41.75       30.19     13.88 o 
  -1   1   2     2981.55     3071.86    110.64 o 
   0   1   2      514.89      475.83     20.64 o 
   1   1   2    26759.56    30554.68    938.43 o 
   2   1   2     9258.68    11615.41    368.61 o 
   3   1   2     3928.06     4867.65    170.33 o 
   4   1   2       47.89       48.98     24.83 o 
   5   1   2        0.36       19.77     31.18 o 
   6   1   2       56.51       63.01     48.05 o 
  -7   2   2        9.66       29.24     80.81 o 
  -6   2   2       80.68       -9.77     47.92 o 
  -5   2   2      347.37      257.03     78.32 o 
  -4   2   2     2410.90     2373.79    120.51 o 
  -3   2   2     2722.65     2712.51    106.70 o 
  -2   2   2      747.00      784.81     46.97 o 
  -1   2   2     5953.13     6172.15    198.40 o 
   0   2   2      825.47      750.28     30.34 o 
   1   2   2      933.07     1064.26     46.96 o 
   2   2   2    14922.76    18148.55    567.82 o 
   3   2   2      676.33      832.88     56.69 o 
   4   2   2     1675.05     1941.03     88.74 o 
   5   2   2     2063.53     2101.25    143.49 o 
   6   2   2       18.58       50.72     61.50 o 
   7   2   2       13.26       96.69     79.34 o 
  -7   3   2       20.14       61.85     76.96 o 
  -6   3   2      186.80      158.05     85.15 o 
  -5   3   2       23.69       -7.21     49.81 o 
  -4   3   2     1190.04     1146.22     89.02 o 
  -3   3   2     2114.43     2098.08     89.00 o 
  -2   3   2      116.64      109.66     20.89 o 
  -1   3   2      283.52      293.42     23.36 o 
   0   3   2     8918.69     8336.99    263.51 o 
   1   3   2     1877.41     1704.22     77.84 o 
   2   3   2    10817.39    12353.05    476.53 o 
   3   3   2     2097.53     2754.20    106.13 o 
   4   3   2      192.44      235.22     35.98 o 
   5   3   2      338.40      640.56    100.61 o 
   6   3   2      508.40      423.69     57.66 o 
   7   3   2       39.10       93.40     85.78 o 
  -7   4   2       28.96       84.66     73.25 o 
  -5   4   2      311.04      413.30     71.38 o 
  -4   4   2      152.56      127.11     34.52 o 
  -3   4   2      689.93      715.77     51.86 o 
  -2   4   2      102.28      153.20     30.27 o 
  -1   4   2     2519.20     2389.73     88.99 o 
   0   4   2    24748.67    24199.86    749.24 o 
   1   4   2     6819.16     6540.23    260.10 o 
   2   4   2     1125.23     1236.72     60.99 o 
   3   4   2      375.39      355.23     44.98 o 
   4   4   2     1285.60     1597.23    105.55 o 
   5   4   2       95.01      146.54     37.54 o 
   6   4   2      278.12      293.94     51.58 o 
   7   4   2        0.40      -41.07     71.57 o 
  -7   5   2       31.96      164.34     94.73 o 
  -5   5   2       32.39       30.15     74.86 o 
  -4   5   2     1118.23     1120.96    112.09 o 
  -3   5   2      112.56      134.47     30.41 o 
  -2   5   2     2110.47     2018.64     86.45 o 
  -1   5   2       90.01       91.76     18.82 o 
   0   5   2     1917.74     1654.55     66.50 o 
   1   5   2     3330.80     2882.57    128.70 o 
   2   5   2        7.77       -7.50     10.24 o 
   3   5   2      366.90      393.04     40.01 o 
   4   5   2     3929.60     4460.99    167.63 o 
   5   5   2      177.50      159.58     37.83 o 
   6   5   2       21.04       54.84     52.69 o 
   7   5   2      274.82      197.23    111.38 o 
  -5   6   2       54.81      126.77     89.48 o 
  -4   6   2      164.17      114.87     37.50 o 
  -3   6   2        7.35       42.22     24.64 o 
  -2   6   2       24.62        1.40     20.40 o 
  -1   6   2     1650.35     1546.35     70.03 o 
   0   6   2     1366.35     1263.83     57.83 o 
   1   6   2     5653.04     4623.15    156.82 o 
   2   6   2     8278.34     7371.42    302.10 o 
   3   6   2      211.94      185.52     25.76 o 
   4   6   2      165.28      221.34     39.99 o 
   5   6   2       38.02      -10.52     41.02 o 
   6   6   2        0.35       66.79     49.80 o 
   7   6   2      329.50      480.30    126.07 o 
  -6   7   2      286.13      356.19    110.47 o 
  -5   7   2       15.12       79.13     79.13 o 
  -4   7   2      912.03      921.83     98.35 o 
  -3   7   2      334.28      390.79     45.24 o 
  -2   7   2     1064.48     1103.13     67.43 o 
  -1   7   2     1798.59     1812.44     81.85 o 
   0   7   2      676.91      656.13     45.66 o 
   1   7   2        2.99        1.19     15.34 o 
   2   7   2      222.33      370.11     46.65 o 
   3   7   2     1134.52     1043.27     57.24 o 
   4   7   2      103.91       85.00     37.91 o 
   5   7   2     1419.39     1321.05    148.39 o 
   6   7   2      103.95      102.50     74.93 o 
  -6   8   2       17.57       50.58     79.48 o 
  -5   8   2        9.79      134.96     90.39 o 
  -4   8   2      432.75      492.12    147.24 o 
  -3   8   2       46.48       63.96     51.42 o 
  -2   8   2      195.44      215.72     37.78 o 
  -1   8   2      574.39      640.59     53.03 o 
   0   8   2     1977.95     2056.19     88.99 o 
   1   8   2     1921.90     1853.50     83.56 o 
   2   8   2        1.20      -19.10     22.08 o 
   3   8   2      381.22      312.00     57.89 o 
   4   8   2       58.11       71.93     36.32 o 
   5   8   2       46.62       41.07     40.99 o 
   6   8   2      199.75      180.23     84.38 o 
   7   8   2       88.64      176.87     97.88 o 
  -6   9   2        8.17      134.19    100.89 o 
  -5   9   2       89.61      200.03    103.69 o 
  -4   9   2      251.19      349.33    108.58 o 
  -3   9   2       49.57       49.50     94.91 o 
  -2   9   2       14.55       16.10     27.83 o 
  -1   9   2      677.80      890.04     66.14 o 
   0   9   2      306.69      383.34     56.12 o 
   1   9   2     6080.23     5744.70    200.58 o 
   2   9   2      425.91      522.96     63.05 o 
   3   9   2      184.62      131.23     40.27 o 
   4   9   2      924.65      940.78     92.97 o 
   5   9   2       90.76      119.17     49.32 o 
   6   9   2       51.42      121.79     87.66 o 
   7   9   2       13.58       10.42     79.55 o 
  -5  10   2       18.92      -34.35     86.48 o 
  -4  10   2      136.26      266.77    103.76 o 
  -3  10   2      168.64      162.01     56.30 o 
  -2  10   2       33.22       76.30     33.14 o 
  -1  10   2      329.77      383.96     49.48 o 
   0  10   2       22.70        0.88     25.38 o 
   1  10   2      433.81      351.93     53.98 o 
   2  10   2       61.50       40.77     33.94 o 
   3  10   2        4.89       50.26     34.05 o 
   4  10   2      309.54      217.00     54.24 o 
   5  10   2      551.35      432.47     72.31 o 
   6  10   2        2.95       47.79     58.63 o 
   7  10   2      161.04      198.42    100.19 o 
  -5  11   2       12.66       30.85     90.25 o 
  -4  11   2        8.99       42.61     90.60 o 
  -3  11   2        0.08       19.45     62.37 o 
  -2  11   2      431.35      556.70     81.24 o 
  -1  11   2     1023.76     1153.18     81.56 o 
   0  11   2       51.71       60.20     33.98 o 
   1  11   2       13.14       33.43     62.37 o 
   2  11   2       18.57       43.44     37.16 o 
   3  11   2        2.43        9.09     42.61 o 
   4  11   2        8.02       40.54     49.64 o 
   5  11   2        0.22       57.73     49.09 o 
   6  11   2      128.69       63.55     58.09 o 
   7  11   2        3.88       69.75     85.29 o 
  -5  12   2       16.94      -35.47     78.85 o 
  -4  12   2       25.14      106.34    101.87 o 
  -3  12   2        1.09       75.70     98.54 o 
  -2  12   2       24.03       -9.09     45.93 o 
  -1  12   2        7.37      -21.50     33.75 o 
   0  12   2       86.46       85.48     61.64 o 
   1  12   2        0.54        0.14     34.13 o 
   2  12   2       83.29       68.14     52.30 o 
   3  12   2      552.41      577.46     78.48 o 
   4  12   2       35.45       32.51     45.72 o 
   5  12   2       67.11      116.95     71.54 o 
   6  12   2       38.42       69.50     55.67 o 
  -4  13   2        0.13      -17.49     89.34 o 
  -3  13   2        8.43      113.83     68.73 o 
  -2  13   2      107.66      216.19     67.84 o 
  -1  13   2      105.33       67.72     74.65 o 
   0  13   2      287.37      350.26     76.23 o 
   1  13   2      384.30      339.57     63.58 o 
   2  13   2       34.12       76.20     46.00 o 
   3  13   2        4.24       52.99     47.60 o 
   4  13   2       55.43       53.91     51.33 o 
   5  13   2        2.57       50.65     57.93 o 
   6  13   2      204.38       61.08    101.38 o 
  -4  14   2        9.45      211.22    110.61 o 
  -3  14   2       63.30       46.11     70.53 o 
  -2  14   2      107.85      196.88    105.86 o 
  -1  14   2       16.29       26.87     76.68 o 
   0  14   2       19.16       79.71     48.74 o 
   1  14   2        6.33      -29.31     42.55 o 
   2  14   2       69.20       82.78     70.38 o 
   3  14   2        1.18       13.23     49.27 o 
   4  14   2       37.98       61.73     56.98 o 
   5  14   2        0.10       -3.29     61.49 o 
   6  14   2       16.66       -9.65    157.35 o 
  -3  15   2        4.93        7.14    106.13 o 
  -2  15   2        3.76      -14.62     94.03 o 
  -1  15   2       13.00       -2.31     80.32 o 
   0  15   2        2.13       35.26     73.67 o 
   1  15   2       18.20       70.30     51.55 o 
   2  15   2       38.51       62.11     52.93 o 
   3  15   2        7.04       35.99     50.32 o 
   4  15   2       54.66       84.03     63.16 o 
   5  15   2        5.72       32.04     71.16 o 
  -2  16   2        2.63        2.80     86.20 o 
  -1  16   2       30.88      -14.90     81.65 o 
   0  16   2       69.21      176.94     98.65 o 
   1  16   2       28.09      -28.89     76.33 o 
   2  16   2        0.30        7.08     57.24 o 
   3  16   2        0.35      -63.14     89.87 o 
   4  16   2        1.27       44.62     65.52 o 
   5  16   2       11.11       49.05     80.90 o 
  -1  17   2       20.75       40.86     83.54 o 
   0  17   2       14.39       34.98     71.43 o 
   1  17   2        1.71       34.84     71.50 o 
   2  17   2        9.02        1.77     63.08 o 
   3  17   2       10.27      -32.41     64.10 o 
   4  17   2       20.73       40.30     96.97 o 
   0  18   2        1.10      111.94    104.67 o 
   1  18   2        0.06      -54.01     60.66 o 
   2  18   2        3.65      -67.44    107.46 o 
   3  18   2        2.40        0.12     82.52 o 
  -3 -16   3       27.86      -22.46     96.20 o 
  -2 -16   3       23.00      -41.70     83.89 o 
  -1 -16   3       34.63      177.99    117.68 o 
   0 -16   3        0.86      -63.67    101.38 o 
   1 -16   3        4.06      -28.76     91.86 o 
  -4 -15   3       32.14       66.12    112.08 o 
  -3 -15   3       24.25       50.09     84.17 o 
  -2 -15   3       10.74       60.03     79.83 o 
  -1 -15   3       18.58       19.87     80.04 o 
   0 -15   3        8.99      -10.07     92.07 o 
   1 -15   3        0.11      -67.93     76.05 o 
   2 -15   3       14.67       54.92     85.57 o 
  -5 -14   3        4.54      -80.04    120.76 o 
  -4 -14   3        4.65       44.99     82.70 o 
  -3 -14   3        1.67        6.23     53.75 o 
  -2 -14   3       52.36        7.42     75.84 o 
  -1 -14   3        1.74       73.39     80.74 o 
   0 -14   3       66.19      170.92     93.89 o 
   1 -14   3       37.07       66.33     91.23 o 
   2 -14   3        6.68       64.89     63.85 o 
   3 -14   3       13.04      -53.28     58.94 o 
  -5 -13   3        3.95      135.24    118.31 o 
  -4 -13   3       21.81       91.44     86.62 o 
  -3 -13   3       63.21       57.63     51.73 o 
  -2 -13   3      166.60      188.13     58.72 o 
  -1 -13   3        3.11      -55.69     63.53 o 
   0 -13   3       26.14       61.15     76.54 o 
   1 -13   3       24.53      -40.75     92.35 o 
   2 -13   3        1.04       60.39     60.00 o 
   3 -13   3        0.32      -15.81     59.33 o 
   4 -13   3        0.11      -46.35     53.13 o 
  -5 -12   3      211.87       35.96    109.14 o 
  -4 -12   3      320.56      296.76     71.66 o 
  -3 -12   3      168.47      160.75     59.90 o 
  -2 -12   3      116.55      163.43     51.88 o 
  -1 -12   3       20.44       18.47     66.47 o 
   0 -12   3       11.33       12.19     47.68 o 
   1 -12   3      102.59      103.15    125.90 o 
   2 -12   3        3.68       17.74     51.95 o 
   3 -12   3        0.27      -69.12     54.44 o 
   4 -12   3        4.30       -4.56     58.47 o 
  -4 -11   3        3.91       53.17     68.49 o 
  -3 -11   3      135.81      201.38     59.10 o 
  -2 -11   3       33.86       27.98     39.94 o 
  -1 -11   3      917.14     1097.67     75.81 o 
   0 -11   3      528.02      622.64     79.82 o 
   1 -11   3       20.56       -2.06     43.04 o 
   2 -11   3       20.52       63.11     51.00 o 
   3 -11   3        7.90      -75.37     50.25 o 
   4 -11   3       71.92      148.13     68.34 o 
   5 -11   3       28.58       98.86     94.98 o 
  -6 -10   3       25.57       77.66     82.77 o 
  -5 -10   3      149.78      297.00    102.57 o 
  -4 -10   3       19.71       43.65     42.63 o 
  -3 -10   3       32.48       43.10     59.26 o 
  -2 -10   3        6.37      -10.72     28.39 o 
  -1 -10   3      240.03      283.17     41.93 o 
   0 -10   3      164.59      189.22     50.25 o 
   1 -10   3        0.67      -33.41     36.03 o 
   2 -10   3       87.88       32.18     71.12 o 
   3 -10   3      198.35      221.65     66.09 o 
   4 -10   3       18.86        4.48     59.71 o 
   5 -10   3       23.85       81.37     68.06 o 
  -6  -9   3       25.18      103.06     89.41 o 
  -5  -9   3     1072.36     1128.09    176.17 o 
  -4  -9   3      288.24      240.78     54.24 o 
  -3  -9   3     1700.44     1703.25     94.37 o 
  -2  -9   3      308.17      364.67     54.98 o 
  -1  -9   3        2.34       28.04     24.78 o 
   0  -9   3       33.85       29.08     25.55 o 
   1  -9   3        4.78       21.35     34.11 o 
   2  -9   3       21.58      -17.36     54.01 o 
   3  -9   3       80.63      133.89     55.42 o 
   4  -9   3      167.15      137.33     75.60 o 
   5  -9   3        0.19        9.83    139.09 o 
  -7  -8   3      144.48      209.68    141.96 o 
  -6  -8   3       53.76     -106.94     71.29 o 
  -5  -8   3      197.21      258.80     94.10 o 
  -4  -8   3       48.34       44.30     38.71 o 
  -3  -8   3       48.10       66.51     30.64 o 
  -2  -8   3     1371.19     1469.84     89.12 o 
  -1  -8   3      480.37      559.39     62.59 o 
   0  -8   3      511.64      603.68     79.08 o 
   1  -8   3      612.09      648.44     71.87 o 
   2  -8   3      151.70      184.18     50.64 o 
   3  -8   3       27.57       73.64     47.28 o 
   4  -8   3       13.76        3.53     50.44 o 
   5  -8   3       22.16       24.66     61.88 o 
   6  -8   3        1.52      -88.22     62.69 o 
  -7  -7   3       56.53       15.53    120.27 o 
  -6  -7   3      133.18      209.96    104.39 o 
  -5  -7   3       15.03        4.97     57.58 o 
  -4  -7   3       54.97      114.88     47.09 o 
  -3  -7   3     1165.55     1463.63    125.90 o 
  -2  -7   3      134.86      105.17     29.51 o 
  -1  -7   3     1057.32     1073.48    127.19 o 
   0  -7   3      233.24      250.75     32.24 o 
   1  -7   3       30.17       35.87     22.58 o 
   2  -7   3     1794.26     1670.51    150.32 o 
   3  -7   3        1.98        7.86     38.79 o 
   4  -7   3      437.49      399.23     73.32 o 
   5  -7   3      120.62      129.71     66.23 o 
   6  -7   3        5.75      133.21    122.86 o 
  -7  -6   3        0.95       59.75    116.98 o 
  -6  -6   3      149.37      191.28    102.29 o 
  -5  -6   3      213.85      117.88     57.02 o 
  -4  -6   3      601.15      641.17     78.30 o 
  -3  -6   3     2840.22     2622.87    111.35 o 
  -2  -6   3     2488.91     2410.39    101.15 o 
  -1  -6   3     3679.37     3863.27    143.48 o 
   0  -6   3     2709.24     2562.46    100.78 o 
   1  -6   3       72.73       77.39     20.98 o 
   2  -6   3       11.60       -0.39     35.79 o 
   3  -6   3       18.16       26.96     33.39 o 
   4  -6   3       57.62       95.19     45.44 o 
   5  -6   3       65.20       77.07     58.32 o 
   6  -6   3       60.24       -3.64     92.70 o 
  -7  -5   3        4.53       51.00    113.41 o 
  -6  -5   3      362.62      275.99     74.64 o 
  -5  -5   3      836.14      893.38     97.38 o 
  -4  -5   3      717.76      772.67     78.60 o 
  -3  -5   3        9.49        8.63     29.69 o 
  -2  -5   3     1398.35     1439.82     85.31 o 
  -1  -5   3      796.37      886.50     52.43 o 
   0  -5   3     4179.62     3760.65    168.65 o 
   1  -5   3     2308.79     2023.70     81.98 o 
   2  -5   3       44.35       36.90     26.95 o 
   3  -5   3      419.42      336.10     55.45 o 
   4  -5   3      793.36      797.44     89.46 o 
   5  -5   3        6.18      -31.73     49.72 o 
   6  -5   3       11.81       -5.22     85.25 o 
   7  -5   3        5.83       97.74    136.36 o 
  -7  -4   3       74.08       57.23    102.71 o 
  -6  -4   3        0.80       -8.74     61.01 o 
  -5  -4   3      165.10      109.37     50.96 o 
  -4  -4   3     1977.78     1979.13    227.73 o 
  -3  -4   3      268.69      285.67     50.20 o 
  -2  -4   3     2627.64     2551.65     99.62 o 
  -1  -4   3      757.60      761.20     45.52 o 
   0  -4   3        0.03      -15.64     10.43 o 
   1  -4   3     1546.47     1462.01     82.03 o 
   2  -4   3        1.64      -22.37     22.53 o 
   3  -4   3      401.92      451.08     59.58 o 
   4  -4   3     1257.25     1050.66     95.71 o 
   5  -4   3      143.69      104.95     52.23 o 
   6  -4   3        6.97      -49.98     78.08 o 
   7  -4   3       15.98       89.34    132.58 o 
  -7  -3   3       85.46       60.99     78.43 o 
  -6  -3   3       79.56       81.57     58.80 o 
  -5  -3   3       94.14       30.40     42.51 o 
  -4  -3   3     2045.11     1990.51    125.54 o 
  -3  -3   3      663.87      698.62     47.01 o 
  -2  -3   3     2263.78     2184.79     85.77 o 
  -1  -3   3     5295.69     4985.44    168.48 o 
   0  -3   3      628.20      620.26     34.99 o 
   1  -3   3      180.93      179.22     29.23 o 
   2  -3   3     5911.12     5340.79    230.11 o 
   3  -3   3       26.52       15.49     18.67 o 
   4  -3   3       51.81       71.07     54.54 o 
   5  -3   3        1.27      -40.53     48.38 o 
   6  -3   3        9.48       99.96     55.07 o 
   7  -3   3       47.46       98.16    102.64 o 
  -7  -2   3      151.37       63.85     69.52 o 
  -6  -2   3     1166.16     1064.91    114.50 o 
  -5  -2   3      272.72      170.36     53.13 o 
  -4  -2   3     1909.64     1845.30    118.76 o 
  -3  -2   3     1590.59     1596.74     71.66 o 
  -2  -2   3       26.11       30.09     13.90 o 
  -1  -2   3      943.89      922.31     50.74 o 
   0  -2   3     7204.42     6692.79    215.77 o 
   1  -2   3      334.11      329.70     34.53 o 
   2  -2   3     6295.00     6020.91    252.82 o 
   3  -2   3     3791.61     3579.69    133.29 o 
   4  -2   3      133.33      175.51     88.71 o 
   5  -2   3      306.21      256.29     66.08 o 
   6  -2   3       75.76       75.26     56.63 o 
   7  -2   3       17.18       67.86     98.23 o 
  -7  -1   3        0.09      -21.82     58.61 o 
  -6  -1   3        2.09      -70.70     47.13 o 
  -5  -1   3      115.02      149.04     51.69 o 
  -4  -1   3       53.71       27.75     33.97 o 
  -3  -1   3     6344.00     6488.03    219.18 o 
  -2  -1   3     3048.58     2912.66    117.36 o 
  -1  -1   3     1323.13     1217.33     48.53 o 
   0  -1   3     1973.39     1768.54     84.61 o 
   1  -1   3       15.63       11.96     13.56 o 
   2  -1   3        0.14       -1.63     16.04 o 
   3  -1   3     3188.97     3267.90    122.59 o 
   4  -1   3       99.01      108.40     29.36 o 
   5  -1   3      616.83      552.64     72.57 o 
   6  -1   3      642.07      613.04    128.94 o 
   7  -1   3        1.02       49.74     91.58 o 
  -7   0   3       92.19      135.21     70.51 o 
  -6   0   3      217.04      199.26     66.59 o 
  -5   0   3      581.61      643.07    101.13 o 
  -4   0   3      338.37      324.52     56.86 o 
  -3   0   3      144.56      173.70     23.20 o 
  -2   0   3     2513.35     2266.51    110.82 o 
  -1   0   3      152.90      138.39     21.17 o 
   0   0   3      689.18      644.72     31.22 o 
   1   0   3    31055.86    34560.56   1315.06 o 
   2   0   3     1166.19     1402.26     85.95 o 
   3   0   3     1750.44     1814.55     95.27 o 
   4   0   3      902.45      964.02     63.08 o 
   5   0   3       19.93       42.79     31.35 o 
   6   0   3       61.09       58.31     53.12 o 
   7   0   3       84.11      161.41     92.91 o 
  -7   1   3      129.78       11.11     61.78 o 
  -6   1   3       63.75      102.33     56.24 o 
  -5   1   3      355.62      316.69     64.87 o 
  -4   1   3     3763.54     3702.77    186.54 o 
  -3   1   3      167.09      181.73     24.54 o 
  -2   1   3     1753.13     1663.77     83.70 o 
  -1   1   3       26.66       27.29     13.49 o 
   0   1   3       21.54        5.98      7.09 o 
   1   1   3     3495.48     3839.99    190.57 o 
   2   1   3     2419.34     2886.15    103.41 o 
   3   1   3      699.40      878.51     52.44 o 
   4   1   3     1701.77     1722.28     81.40 o 
   5   1   3      881.95     1000.21     72.80 o 
   6   1   3      173.48      161.65     56.25 o 
   7   1   3      100.03       -4.06     71.43 o 
  -7   2   3       60.73      195.97     95.43 o 
  -6   2   3      604.71      618.18    126.60 o 
  -5   2   3       71.65       44.62     68.77 o 
  -4   2   3      167.13      170.26     44.41 o 
  -3   2   3      567.78      575.75     41.66 o 
  -2   2   3      114.18      124.49     18.34 o 
  -1   2   3     3105.74     2931.47    100.21 o 
   0   2   3      717.00      653.48     28.85 o 
   1   2   3     3505.70     3518.42    117.68 o 
   2   2   3      738.83      823.40     42.21 o 
   3   2   3      621.59      809.18     50.20 o 
   4   2   3       58.72      116.26     37.08 o 
   5   2   3      713.28      901.51     67.74 o 
   6   2   3      129.70       64.85     62.07 o 
  -7   3   3       21.05        9.45     73.95 o 
  -6   3   3       41.03       37.12     74.48 o 
  -5   3   3      497.30      328.55    204.57 o 
  -4   3   3      461.92      555.53     70.63 o 
  -3   3   3     1508.57     1586.37     84.78 o 
  -2   3   3       35.31       55.13     18.66 o 
  -1   3   3     1511.82     1419.17     56.42 o 
   0   3   3     7688.95     7169.82    293.34 o 
   1   3   3     2421.65     2329.90     81.90 o 
   2   3   3     3519.45     4157.11    173.25 o 
   3   3   3     3307.24     3635.19    162.59 o 
   4   3   3      142.76      206.08     51.06 o 
   5   3   3      351.11      372.13     49.23 o 
   6   3   3        2.99       -8.11     32.95 o 
  -7   4   3       16.59       43.45     76.19 o 
  -6   4   3       79.15      134.40     86.96 o 
  -5   4   3     2804.58     2379.46    198.84 o 
  -4   4   3       23.45       63.88     51.98 o 
  -3   4   3     1021.72     1154.25     76.89 o 
  -2   4   3     6222.96     5586.56    191.34 o 
  -1   4   3        7.41       -3.46     16.35 o 
   0   4   3     1827.55     1584.93     61.66 o 
   1   4   3     5615.46     5210.28    211.34 o 
   2   4   3      509.27      495.72     31.82 o 
   3   4   3      257.92      287.95     32.49 o 
   4   4   3     1738.74     2096.45     93.74 o 
   5   4   3       18.99       27.38     36.98 o 
   6   4   3      358.84      535.94     82.06 o 
  -6   5   3        2.11       17.14     74.65 o 
  -5   5   3       10.96      -31.20     52.26 o 
  -4   5   3      502.97      555.75     72.44 o 
  -3   5   3      195.92      185.38     33.14 o 
  -2   5   3      280.73      312.19     34.24 o 
  -1   5   3     3645.57     3684.09    150.07 o 
   0   5   3        5.11        9.28     13.03 o 
   1   5   3     4204.88     3604.80    155.78 o 
   2   5   3     7911.32     7565.56    306.74 o 
   3   5   3       38.13       59.46     28.49 o 
   4   5   3      161.21      351.85     75.00 o 
   5   5   3       39.27       23.73     37.79 o 
   6   5   3      264.82      346.46     93.05 o 
  -6   6   3        1.39       71.36     78.50 o 
  -4   6   3      966.01      947.04     91.72 o 
  -3   6   3      560.40      581.50     67.88 o 
  -2   6   3      137.12      150.75     29.30 o 
  -1   6   3       20.90       24.41     16.23 o 
   0   6   3      723.83      726.64     56.84 o 
   1   6   3       52.48       51.43     25.82 o 
   2   6   3     4263.81     3594.27    162.35 o 
   3   6   3      498.32      507.93     52.44 o 
   4   6   3       67.57       87.56     27.93 o 
   5   6   3     1432.62     1272.01    146.01 o 
   6   6   3        4.42       12.80     60.59 o 
  -5   7   3        0.53       13.43     76.19 o 
  -4   7   3       79.99       56.51    152.10 o 
  -3   7   3     1423.85     1441.78     87.08 o 
  -2   7   3      146.32      138.07     31.63 o 
  -1   7   3     4351.66     4188.26    163.10 o 
   0   7   3     2493.80     2343.93     93.47 o 
   1   7   3      144.11      124.17     35.65 o 
   2   7   3     1291.36     1279.92    105.93 o 
   3   7   3      322.51      324.38     94.45 o 
   4   7   3       60.94       62.75     71.22 o 
   5   7   3        8.53       39.04     42.22 o 
   6   7   3      738.95      675.80    166.55 o 
   7   7   3       98.76      102.29     87.59 o 
  -5   8   3      628.82      644.58    138.39 o 
  -4   8   3        3.45      -49.39     59.33 o 
  -3   8   3       42.34       76.09     36.88 o 
  -2   8   3        4.67      -32.23     21.48 o 
  -1   8   3        1.68        5.98     20.70 o 
   0   8   3     1989.21     1816.86     81.57 o 
   1   8   3     1451.98     1379.42     63.60 o 
   2   8   3      506.72      570.68     60.28 o 
   3   8   3     1683.47     1508.51    144.37 o 
   4   8   3       99.70      112.61     39.26 o 
   5   8   3        1.36       56.80     59.40 o 
   6   8   3        0.17       -2.14     50.76 o 
   7   8   3       17.65      -81.09     81.86 o 
  -5   9   3       72.84       84.87     89.06 o 
  -4   9   3       35.95      155.39     87.73 o 
  -3   9   3       67.67       86.32     36.28 o 
  -2   9   3      356.59      416.31     49.00 o 
  -1   9   3     1595.73     1660.08     85.92 o 
   0   9   3      206.66      202.62     55.20 o 
   1   9   3      191.32      246.42     30.78 o 
   2   9   3      174.02      174.72     51.74 o 
   3   9   3       75.36       60.96     35.33 o 
   4   9   3     1429.02     1379.13    110.60 o 
   5   9   3       13.83       30.37     44.51 o 
   6   9   3      402.02      382.64     83.71 o 
   7   9   3       89.25      376.61    126.63 o 
  -5  10   3       40.82       54.22    100.82 o 
  -4  10   3        0.73      -92.70     69.61 o 
  -3  10   3       69.93       92.76     71.75 o 
  -2  10   3      493.70      536.91     57.18 o 
  -1  10   3     1073.16     1145.32     90.65 o 
   0  10   3      849.88     1006.23     67.84 o 
   1  10   3      323.32      380.26     67.90 o 
   2  10   3      985.73      853.01     80.90 o 
   3  10   3      106.81       88.09     40.12 o 
   4  10   3       38.16       35.22     37.24 o 
   5  10   3       62.16       42.43     44.54 o 
   6  10   3      209.72      138.25     63.66 o 
   7  10   3      107.83       81.65     84.17 o 
  -5  11   3        4.29      -99.35     81.65 o 
  -4  11   3        2.08      -21.69     80.60 o 
  -3  11   3       42.65       59.03     52.18 o 
  -2  11   3       57.30       37.93     34.36 o 
  -1  11   3      182.96      298.39     58.34 o 
   0  11   3      146.90      221.98     39.57 o 
   1  11   3      238.57      201.74     52.47 o 
   2  11   3      175.23      178.57     60.34 o 
   3  11   3      745.97      616.52     78.23 o 
   4  11   3       11.90       12.21     41.62 o 
   5  11   3       32.30       24.89     49.89 o 
   6  11   3       86.33      103.56     63.70 o 
   7  11   3        2.82      -66.75     79.13 o 
  -5  12   3        8.83     -102.01     68.00 o 
  -4  12   3        0.77      -69.19     81.65 o 
  -3  12   3      135.13       19.46     58.63 o 
  -2  12   3      180.60      245.73     61.58 o 
  -1  12   3        4.90       14.53     36.02 o 
   0  12   3       38.56       73.18     42.24 o 
   1  12   3      286.15      266.03     53.11 o 
   2  12   3        0.09      -29.08     31.03 o 
   3  12   3      101.67      146.72     51.26 o 
   4  12   3       10.77       18.63     45.33 o 
   5  12   3      123.49      183.17     93.23 o 
   6  12   3       49.16      154.70     65.69 o 
   7  12   3       19.58      -51.00    107.46 o 
  -4  13   3       40.86        9.17     94.03 o 
  -3  13   3       31.90       51.78     68.81 o 
  -2  13   3        9.39       65.26     49.71 o 
  -1  13   3        0.04       -1.22     40.70 o 
   0  13   3        5.67      -22.15     38.71 o 
   1  13   3      574.57      770.64    172.22 o 
   2  13   3       17.35       24.87     41.53 o 
   3  13   3        4.85        1.04     43.20 o 
   4  13   3      132.32       24.02     50.64 o 
   5  13   3       19.21        7.61     51.93 o 
   6  13   3        6.32       67.20     89.34 o 
  -4  14   3        9.54      191.70     90.95 o 
  -3  14   3       13.06      -31.39     64.19 o 
  -2  14   3        0.22      -10.56     76.68 o 
  -1  14   3       51.58      -13.99     71.15 o 
   0  14   3      115.55      158.63     58.69 o 
   1  14   3        1.41        3.59     76.47 o 
   2  14   3       26.17      -27.89     40.68 o 
   3  14   3        6.57       12.08     46.15 o 
   4  14   3       27.04       60.04     58.07 o 
   5  14   3      221.82      252.75     76.99 o 
   6  14   3        8.35       29.04     80.88 o 
  -3  15   3        5.34      -76.05     92.77 o 
  -2  15   3        5.37      -45.06     87.24 o 
  -1  15   3       98.87       83.19     94.10 o 
   0  15   3      142.46      173.93     87.80 o 
   1  15   3        6.78      -50.89     45.72 o 
   2  15   3        0.41       35.94     53.20 o 
   3  15   3        4.83       35.90     50.44 o 
   4  15   3        0.05       28.43     55.95 o 
   5  15   3       53.30       39.93     94.07 o 
   6  15   3        3.27       46.95    106.55 o 
  -2  16   3        5.19      -16.30     93.54 o 
  -1  16   3        2.68      117.40     94.10 o 
   0  16   3       56.53       49.95     75.98 o 
   1  16   3        0.10      -38.34     48.22 o 
   2  16   3        3.88      -44.02     48.13 o 
   3  16   3       99.61       74.45    100.78 o 
   4  16   3        1.66       38.95    106.52 o 
   5  16   3       14.94       15.71     81.24 o 
  -2  17   3       13.01       27.92     93.89 o 
  -1  17   3        3.59       -8.82     80.81 o 
   0  17   3        1.11      123.00     89.62 o 
   1  17   3        9.09      -31.41     65.07 o 
   2  17   3        2.73      -16.09     58.85 o 
   3  17   3        6.13       40.90     63.76 o 
   4  17   3       11.69      -30.90     71.75 o 
   0  18   3        9.30      195.06     93.47 o 
   1  18   3        5.33       48.90     71.57 o 
   2  18   3        0.72        8.35     73.10 o 
   3  18   3        0.80      -55.48     70.50 o 
  -2 -16   4        1.47       23.51    107.18 o 
  -1 -16   4        0.16       -4.13    107.60 o 
   0 -16   4        3.22       75.84    124.54 o 
  -3 -15   4      143.80       88.43     97.32 o 
  -2 -15   4        3.57      -62.97     85.50 o 
  -1 -15   4        0.18        8.96     93.89 o 
   0 -15   4        4.86       51.28    105.16 o 
   1 -15   4       16.79      -58.00    111.87 o 
  -4 -14   4        5.76       -6.02     85.92 o 
  -3 -14   4       21.62      131.46     85.92 o 
  -2 -14   4        2.38       51.35     78.01 o 
  -1 -14   4        1.04       -9.31     71.50 o 
   0 -14   4      144.83      109.21     93.47 o 
   1 -14   4       42.94      182.82    109.28 o 
   2 -14   4        2.20      -66.89     73.64 o 
   3 -14   4        0.33       51.38     63.26 o 
  -5 -13   4       63.66      125.37    135.38 o 
  -4 -13   4       26.40      -33.44     81.79 o 
  -3 -13   4       32.41      -20.71     46.99 o 
  -2 -13   4        1.05      -20.01     69.40 o 
  -1 -13   4       14.74      -10.91     71.85 o 
   0 -13   4      131.31       18.19     79.34 o 
   1 -13   4       12.80       24.96     56.63 o 
   2 -13   4        1.66        0.97     56.46 o 
   3 -13   4        3.82       17.51     59.33 o 
  -4 -12   4      487.13      436.29    129.64 o 
  -3 -12   4        1.20       11.82     48.69 o 
  -2 -12   4       41.17       40.22     45.05 o 
  -1 -12   4       63.72       98.58     71.99 o 
   0 -12   4       32.00      119.49     56.57 o 
   1 -12   4       26.76       15.13     54.09 o 
   2 -12   4        2.57      -28.67     50.68 o 
   3 -12   4       17.47      -64.51     53.81 o 
   4 -12   4        9.13      136.81     65.39 o 
  -6 -11   4       62.63        5.39     84.59 o 
  -5 -11   4        1.68       78.99     88.36 o 
  -3 -11   4      144.07       71.25     48.88 o 
  -2 -11   4      107.68       64.19     43.65 o 
  -1 -11   4      375.45      400.07    112.29 o 
   0 -11   4       14.38      -18.80     55.97 o 
   1 -11   4        1.54       28.58     58.56 o 
   2 -11   4       79.75      106.78     55.01 o 
   3 -11   4       50.57      101.30    122.86 o 
   4 -11   4        0.56      -73.97     55.41 o 
  -6 -10   4      145.02      246.76     92.35 o 
  -5 -10   4       13.55       78.92     76.82 o 
  -4 -10   4       44.28       11.54     71.64 o 
  -3 -10   4       22.50        3.69     39.03 o 
  -2 -10   4      318.95      396.82     84.31 o 
  -1 -10   4       16.38       53.59     32.29 o 
   0 -10   4      139.98      212.88     52.38 o 
   1 -10   4       18.69      -17.92     37.71 o 
   2 -10   4       50.47       83.60     51.31 o 
   3 -10   4      214.19      190.42     65.81 o 
   4 -10   4        9.16      -62.10     76.26 o 
   5 -10   4       17.90       55.65     59.36 o 
  -6  -9   4        7.38      -38.13     59.19 o 
  -5  -9   4        0.67       26.80     65.84 o 
  -4  -9   4      122.86      117.89     69.26 o 
  -3  -9   4       43.36       48.45     30.10 o 
  -2  -9   4     1051.39     1084.06     91.65 o 
  -1  -9   4      697.14     1002.47    107.25 o 
   0  -9   4     1242.81     1250.13    131.50 o 
   1  -9   4      547.13      714.67    106.52 o 
   2  -9   4      142.63      105.47     50.32 o 
   3  -9   4        3.13      -18.11     43.25 o 
   4  -9   4       16.38       -5.41     57.12 o 
   5  -9   4       38.06      141.79    191.74 o 
  -6  -8   4       17.66       58.00     76.19 o 
  -5  -8   4      270.20      234.73     95.43 o 
  -4  -8   4     2279.64     2425.92    198.56 o 
  -3  -8   4        0.16        1.53     28.38 o 
  -2  -8   4      163.65      163.21     34.95 o 
  -1  -8   4        2.12      -28.50     42.96 o 
   0  -8   4       65.83       90.87     41.94 o 
   1  -8   4      372.78      365.69     59.99 o 
   2  -8   4      408.33      442.20    104.91 o 
   3  -8   4        1.15       34.64     43.10 o 
   4  -8   4       77.42      112.82     54.51 o 
   5  -8   4       80.73      135.73     72.87 o 
   6  -8   4       33.42        5.54     83.96 o 
  -7  -7   4        2.24      109.07    133.07 o 
  -6  -7   4        8.79      -42.68     80.81 o 
  -5  -7   4       16.58       -4.13     68.21 o 
  -4  -7   4       49.70       20.75     39.33 o 
  -3  -7   4       97.51      148.46     35.65 o 
  -2  -7   4      174.08      331.63     81.75 o 
  -1  -7   4     1595.32     1541.32     79.11 o 
   0  -7   4      381.49      476.24     42.34 o 
   1  -7   4      212.55      138.66     56.64 o 
   2  -7   4       11.40       21.82     45.93 o 
   3  -7   4       37.38       44.02     40.96 o 
   4  -7   4       45.27      -23.81     45.42 o 
   5  -7   4       55.64       80.92     64.96 o 
   6  -7   4       19.24       84.36     81.94 o 
  -7  -6   4       37.87      -64.30    118.45 o 
  -6  -6   4      609.55      456.58    139.44 o 
  -5  -6   4       93.80      152.33     54.24 o 
  -4  -6   4      201.92      213.95     52.61 o 
  -3  -6   4      218.13      310.05     65.82 o 
  -2  -6   4      265.38      348.42     56.63 o 
  -1  -6   4      706.95      677.82     54.76 o 
   0  -6   4     2072.15     2078.92     88.00 o 
   1  -6   4      492.26      637.09     47.21 o 
   2  -6   4      358.07      238.37     46.82 o 
   3  -6   4     1202.79     1182.31    138.95 o 
   4  -6   4      150.26       72.34     46.23 o 
   5  -6   4       11.33       -0.83     57.01 o 
   6  -6   4        1.01      -43.37     68.50 o 
  -7  -5   4       11.77     -153.33    102.22 o 
  -6  -5   4      136.88      162.66     82.66 o 
  -5  -5   4     3081.38     3005.41    180.05 o 
  -4  -5   4      464.12      336.82     61.48 o 
  -3  -5   4     1681.72     1587.54     79.06 o 
  -2  -5   4     2459.91     2268.08     96.43 o 
  -1  -5   4      309.28      378.04     37.07 o 
   0  -5   4      894.88      801.19     49.61 o 
   1  -5   4     1011.37     1086.90    152.42 o 
   2  -5   4      243.60      272.14     45.82 o 
   3  -5   4      462.21      331.05     60.20 o 
   4  -5   4      820.94      800.89    126.77 o 
   5  -5   4        0.09        6.30     58.94 o 
   6  -5   4       10.04       40.33     67.28 o 
  -7  -4   4      147.64       98.28     76.07 o 
  -6  -4   4        2.27        1.05     54.17 o 
  -5  -4   4       19.33      101.07     49.85 o 
  -4  -4   4      319.74      290.55     53.40 o 
  -3  -4   4       14.82        3.66     20.25 o 
  -2  -4   4    10633.91    10218.65    335.77 o 
  -1  -4   4     2010.82     1696.03    101.15 o 
   0  -4   4      149.67      159.24     23.31 o 
   1  -4   4     3717.52     3381.75    184.07 o 
   2  -4   4       43.93        3.02     24.04 o 
   3  -4   4       42.36       57.84     33.13 o 
   4  -4   4      216.84      188.35     49.17 o 
   5  -4   4        1.76       -7.82     47.28 o 
   6  -4   4      300.35      308.85     77.74 o 
   7  -4   4      171.53      258.45    143.71 o 
  -7  -3   4      400.92      392.58    131.57 o 
  -6  -3   4        9.42       22.48     55.53 o 
  -5  -3   4       52.33       49.80     48.05 o 
  -4  -3   4       16.93       31.94     35.00 o 
  -3  -3   4      115.53       78.09     23.49 o 
  -2  -3   4       48.10       58.43     19.50 o 
  -1  -3   4      128.22      136.67     21.64 o 
   0  -3   4      243.99      275.55     26.35 o 
   1  -3   4      800.28      925.01     79.69 o 
   2  -3   4     4987.39     4528.28    202.09 o 
   3  -3   4     1341.14     1345.03    142.20 o 
   4  -3   4      367.49      318.53     56.21 o 
   5  -3   4       30.44       20.55     44.59 o 
   6  -3   4       40.02       90.82     57.31 o 
   7  -3   4       34.15      181.28    123.21 o 
  -7  -2   4       15.33      -34.50    127.37 o 
  -6  -2   4      179.51      114.33    102.92 o 
  -5  -2   4      614.42      673.09    108.34 o 
  -4  -2   4     1199.90     1212.73     99.75 o 
  -3  -2   4     2306.25     2169.33     88.55 o 
  -2  -2   4      969.18     1016.62     66.58 o 
  -1  -2   4     4124.81     3542.90    123.93 o 
   0  -2   4     2081.56     1813.88     69.37 o 
   1  -2   4       62.93       28.28     31.59 o 
   2  -2   4      108.67      137.88     29.31 o 
   3  -2   4      653.87      748.18    147.69 o 
   4  -2   4      104.64       77.31     37.21 o 
   5  -2   4      174.58      358.71     65.79 o 
   6  -2   4      489.90      451.11    221.71 o 
   7  -2   4       49.19        4.48     93.12 o 
  -7  -1   4       28.77       52.62     64.37 o 
  -6  -1   4      422.49      388.55     83.62 o 
  -5  -1   4     2742.45     2778.14    163.54 o 
  -4  -1   4        0.13       22.95     50.86 o 
  -3  -1   4      850.27      868.28     48.17 o 
  -2  -1   4     1401.32     1355.48     56.93 o 
  -1  -1   4        2.14        5.70     10.41 o 
   0  -1   4     5017.78     4712.07    155.85 o 
   1  -1   4     3743.64     3368.07    116.03 o 
   2  -1   4      777.73      704.70     45.14 o 
   3  -1   4       53.49       19.75     52.33 o 
   4  -1   4     1062.36      992.28     64.44 o 
   5  -1   4        5.28       -5.14     39.08 o 
   6  -1   4      192.31      240.11     68.23 o 
   7  -1   4       17.93       24.35     87.94 o 
  -7   0   4       25.00        6.35     62.50 o 
  -6   0   4        3.65      -13.41     50.39 o 
  -5   0   4      840.67      858.86     99.52 o 
  -4   0   4      601.25      486.42    147.03 o 
  -3   0   4      196.04      165.65     37.89 o 
  -2   0   4    10625.43    10438.28    421.94 o 
  -1   0   4      828.23      823.55     37.87 o 
   0   0   4     1644.39     1550.10     58.76 o 
   1   0   4      285.84      380.42     24.96 o 
   2   0   4      930.49      940.87     53.41 o 
   3   0   4     1831.34     1890.11    106.52 o 
   4   0   4     1080.66     1157.90    110.77 o 
   5   0   4      175.81      152.91     48.51 o 
   6   0   4      350.94      530.54     85.46 o 
   7   0   4       34.53       38.83     81.65 o 
  -7   1   4       10.96       23.26    115.55 o 
  -6   1   4       75.72       66.26     57.72 o 
  -5   1   4      421.15      328.72     65.03 o 
  -4   1   4     1459.31     1307.17    103.62 o 
  -3   1   4     1551.89     1538.25    101.07 o 
  -2   1   4     1633.00     1508.53     84.44 o 
  -1   1   4    21719.61    20594.47    796.68 o 
   0   1   4     1432.92     1393.94     53.73 o 
   1   1   4     2852.00     2886.23    100.60 o 
   2   1   4     4390.76     4532.32    155.02 o 
   3   1   4        0.97       17.48     18.75 o 
   4   1   4      115.68       99.24     55.06 o 
   5   1   4      654.89      657.62     61.23 o 
   6   1   4        1.15       14.16     47.15 o 
   7   1   4        6.64      -36.10     73.60 o 
  -7   2   4       94.66      153.41     66.83 o 
  -6   2   4      576.03      679.23    166.13 o 
  -5   2   4      512.72      446.91     73.50 o 
  -4   2   4      152.86      216.53     49.81 o 
  -3   2   4       13.02       51.32     18.31 o 
  -2   2   4      229.20      258.33     37.54 o 
  -1   2   4      136.70      137.54     17.02 o 
   0   2   4    13006.40    12166.10    380.87 o 
   1   2   4      127.35      130.58     16.34 o 
   2   2   4     4018.63     4313.96    148.39 o 
   3   2   4     7651.12     8545.52    283.68 o 
   4   2   4       21.28        7.38     30.50 o 
   5   2   4      188.48      251.69     88.54 o 
   6   2   4       39.85       75.54     51.29 o 
   7   2   4       10.80      -28.13     72.62 o 
  -7   3   4        1.60      113.48     76.54 o 
  -6   3   4        5.46       25.02     52.78 o 
  -5   3   4        8.20       16.14     43.06 o 
  -4   3   4       19.42       -1.23     31.81 o 
  -3   3   4     7380.69     7118.95    241.97 o 
  -2   3   4     2128.06     2015.39     95.72 o 
  -1   3   4      166.54      186.08     23.13 o 
   0   3   4     2184.79     1991.98     72.63 o 
   1   3   4      219.47      226.76     24.88 o 
   2   3   4      172.97      186.45     22.30 o 
   3   3   4     2595.68     3074.63    117.64 o 
   4   3   4      644.01      789.55     59.37 o 
   5   3   4       22.40       13.43     36.31 o 
   6   3   4     1214.16     1151.87    229.69 o 
  -7   4   4       21.28        0.70     83.47 o 
  -6   4   4       13.29       -5.09     49.22 o 
  -5   4   4        1.84       26.55     43.79 o 
  -4   4   4      348.94      292.11     55.52 o 
  -3   4   4      474.02      499.76     45.32 o 
  -2   4   4     3203.81     2973.41    111.70 o 
  -1   4   4      161.88      158.08     20.11 o 
   0   4   4     2303.00     2104.58     80.21 o 
   1   4   4     7964.79     7342.91    237.00 o 
   2   4   4      686.44      628.37     37.98 o 
   3   4   4     2607.74     3007.13    115.44 o 
   4   4   4       97.07      110.83     32.45 o 
   5   4   4        6.35       47.69     38.59 o 
   6   4   4      190.87      114.44     51.04 o 
  -6   5   4       33.57      -13.92     75.98 o 
  -5   5   4      412.19      387.51     70.73 o 
  -4   5   4      337.33      332.77     61.52 o 
  -3   5   4      562.94      611.59     55.51 o 
  -2   5   4        9.06        9.85     20.59 o 
  -1   5   4      409.26      445.95     33.94 o 
   0   5   4        2.42      -10.30     10.02 o 
   1   5   4     5735.26     4767.70    199.95 o 
   2   5   4     2442.40     2246.94    175.43 o 
   3   5   4        0.74       13.71     18.00 o 
   4   5   4     3065.09     3317.75    132.98 o 
   5   5   4      546.50      593.77     58.08 o 
   6   5   4       14.65       14.69     47.22 o 
   7   5   4        2.37      147.76     86.34 o 
  -6   6   4       94.13       92.21     80.81 o 
  -5   6   4      118.14      174.24     59.90 o 
  -4   6   4      576.99      504.65     93.05 o 
  -3   6   4      986.13     1104.22     68.31 o 
  -2   6   4        1.12        6.34     20.06 o 
  -1   6   4     3467.76     3128.01    117.26 o 
   0   6   4     5896.68     5410.97    183.66 o 
   1   6   4       53.55       24.69     20.99 o 
   2   6   4      912.95      900.48     68.08 o 
   3   6   4       74.36      106.75     30.83 o 
   4   6   4      134.50       92.20     58.49 o 
   5   6   4     1290.39     1255.68    138.63 o 
   6   6   4      181.80      116.85     55.44 o 
   7   6   4       85.71      276.50    105.79 o 
  -6   7   4       20.87       26.10     94.03 o 
  -5   7   4       15.10       36.17     71.29 o 
  -4   7   4       79.28       40.93     48.34 o 
  -3   7   4      335.98      428.93     49.84 o 
  -2   7   4      437.24      515.15     47.90 o 
  -1   7   4       17.50       10.71     18.23 o 
   0   7   4     2945.54     2536.57     98.50 o 
   1   7   4     2438.50     2354.86    117.85 o 
   2   7   4     1101.05     1169.79    105.33 o 
   3   7   4     3552.18     3190.96    185.23 o 
   4   7   4      270.61      297.73     61.39 o 
   5   7   4      128.02      162.42     51.42 o 
   6   7   4        0.17       -1.31     46.28 o 
   7   7   4        6.24       97.88     95.78 o 
  -6   8   4        4.95      -35.89    103.41 o 
  -4   8   4      196.20      161.99     51.82 o 
  -3   8   4      170.34      159.36     39.71 o 
  -2   8   4      997.29     1145.88     78.32 o 
  -1   8   4       58.16       92.16     30.30 o 
   0   8   4      482.77      412.34     66.47 o 
   1   8   4        0.33      -29.32     20.74 o 
   2   8   4      362.51      366.41     49.60 o 
   3   8   4      275.03      300.86     50.07 o 
   4   8   4     1367.99     1225.83    102.39 o 
   5   8   4        1.42      -19.65     66.64 o 
   6   8   4       18.64       31.31     53.89 o 
   7   8   4       88.66      241.51    110.05 o 
  -4   9   4        4.84       93.47     81.93 o 
  -3   9   4      182.93      232.96     44.06 o 
  -2   9   4      538.87      731.10     97.32 o 
  -1   9   4      129.53      196.11     35.55 o 
   0   9   4       74.39       53.43     27.20 o 
   1   9   4      226.35      292.18     69.93 o 
   2   9   4      484.39      495.82    100.47 o 
   3   9   4      114.14      104.22     33.94 o 
   4   9   4       23.89        6.22     31.93 o 
   5   9   4      104.47       94.30     47.37 o 
   6   9   4        2.43       56.96     51.17 o 
   7   9   4      126.11      105.37     91.09 o 
  -4  10   4      398.30      424.19    120.06 o 
  -3  10   4       14.40       11.71     33.54 o 
  -2  10   4       18.54       18.52     30.46 o 
  -1  10   4        2.07      -35.81     24.25 o 
   0  10   4        2.50       -8.16     22.86 o 
   1  10   4      205.12      194.66     43.62 o 
   2  10   4     2002.11     1710.80    114.84 o 
   3  10   4      209.69      199.76     49.64 o 
   4  10   4       11.83       42.50     38.27 o 
   5  10   4      656.50      610.53     83.80 o 
   6  10   4      112.30       80.27     58.23 o 
   7  10   4       69.36       38.83    101.24 o 
  -4  11   4      114.79      101.66     97.81 o 
  -3  11   4      216.14      308.33     68.98 o 
  -2  11   4      427.48      481.67     86.57 o 
  -1  11   4       35.48       30.78     31.43 o 
   0  11   4      617.83      791.42     81.41 o 
   1  11   4       10.23       -3.56     31.25 o 
   2  11   4      188.87      218.57     50.33 o 
   3  11   4       62.81       39.08     40.61 o 
   4  11   4       22.12       30.20     41.03 o 
   5  11   4       17.20       23.17     47.17 o 
   6  11   4      250.91      215.35     72.91 o 
   7  11   4        0.22      -96.97     78.22 o 
  -4  12   4       86.93        3.08     92.84 o 
  -3  12   4       17.57       25.67     52.97 o 
  -2  12   4       25.91       13.50     33.69 o 
  -1  12   4        8.02       22.85     33.80 o 
   0  12   4      316.96      335.37     82.24 o 
   1  12   4      525.84      589.09     74.23 o 
   2  12   4       61.02       86.93     62.27 o 
   3  12   4      275.54      175.67     59.57 o 
   4  12   4        2.78       10.85     63.04 o 
   5  12   4       27.97      -23.83     44.07 o 
   6  12   4      165.73      177.62     65.91 o 
   7  12   4       16.23      335.62    120.41 o 
  -4  13   4        0.79     -118.80     79.20 o 
  -3  13   4        1.28       -6.51     78.92 o 
  -2  13   4       29.81        9.18     45.90 o 
  -1  13   4        7.59       -2.05     40.78 o 
   0  13   4       60.62      -31.31     55.31 o 
   1  13   4      198.12      260.38     60.77 o 
   2  13   4       41.49       62.74     43.77 o 
   3  13   4       16.41       32.21     42.54 o 
   4  13   4      240.21      143.18     58.11 o 
   5  13   4      152.76      213.84     64.30 o 
   6  13   4       18.33      -26.50     82.49 o 
  -4  14   4        1.33       -2.73     92.35 o 
  -2  14   4       27.44       17.63     80.18 o 
  -1  14   4       90.00      184.31     60.55 o 
   0  14   4        0.88       14.63     45.64 o 
   1  14   4      103.88      137.39     50.59 o 
   2  14   4       53.10       40.53     45.54 o 
   3  14   4        1.25       11.73     44.49 o 
   4  14   4        1.60       26.30     52.45 o 
   5  14   4        3.79       87.77     66.83 o 
   6  14   4       17.38      -15.81     55.61 o 
  -2  15   4       36.40      116.07     97.95 o 
  -1  15   4       22.67       -2.31     70.45 o 
   0  15   4        6.31       15.04     49.11 o 
   1  15   4        2.21       37.21     50.14 o 
   2  15   4       10.30       37.05     70.07 o 
   3  15   4       62.79       50.94     49.66 o 
   4  15   4        2.88       50.24     58.47 o 
   5  15   4        0.46      -54.02     62.41 o 
   6  15   4        0.83      122.37    114.46 o 
  -2  16   4        1.63      -30.92     87.45 o 
  -1  16   4       30.47       64.51     81.02 o 
   0  16   4        0.16      -53.87     70.59 o 
   1  16   4       32.22       47.18     55.06 o 
   2  16   4        4.83       -1.54     56.12 o 
   3  16   4       23.59       51.80     61.71 o 
   4  16   4       31.17      103.56     68.65 o 
   5  16   4       10.82      -40.68     75.89 o 
  -2  17   4        3.75      166.37    103.83 o 
  -1  17   4        1.46      105.86     94.80 o 
   0  17   4       23.69      102.22     82.91 o 
   1  17   4       56.08        2.84     56.48 o 
   2  17   4        5.07       12.85     56.33 o 
   3  17   4        0.34       69.82    102.08 o 
   4  17   4       12.31       96.07     80.74 o 
  -1  18   4        0.50      -21.69     70.31 o 
   0  18   4        1.07       34.91     77.03 o 
   1  18   4        0.18       51.56     73.67 o 
   2  18   4        9.06      -24.24     57.99 o 
   3  18   4        0.11       15.74     73.10 o 
   4  18   4        1.29       50.93    140.07 o 
  -3 -15   5        6.40       46.18    107.67 o 
  -2 -15   5        0.02       16.79     95.15 o 
  -1 -15   5        0.74      -33.16     91.16 o 
   0 -15   5        1.99      -33.93    104.81 o 
   1 -15   5        4.00      -95.43    116.49 o 
  -4 -14   5       11.69       -0.70    102.36 o 
  -3 -14   5        2.83       61.08     86.96 o 
  -2 -14   5       15.93      -30.99     74.16 o 
  -1 -14   5       45.01       20.78     77.45 o 
   0 -14   5       52.18       14.06     97.60 o 
   1 -14   5        0.70      113.20    114.32 o 
   2 -14   5        0.53       -8.00     52.97 o 
  -4 -13   5        3.53       50.79     92.00 o 
  -3 -13   5        6.31      -30.57     72.41 o 
  -2 -13   5      139.03      188.55     88.01 o 
  -1 -13   5       70.77       98.72     80.32 o 
   0 -13   5        2.17      -12.24     73.46 o 
   1 -13   5       28.22       50.20     64.43 o 
   2 -13   5        3.80       80.19    122.16 o 
   3 -13   5        9.69       45.86     55.70 o 
  -3 -12   5       41.55       38.14     53.58 o 
  -2 -12   5       10.65       -1.96     68.42 o 
  -1 -12   5        9.37      130.20     71.99 o 
   0 -12   5      107.54      151.59     56.71 o 
   1 -12   5       61.54       69.55     57.69 o 
   2 -12   5       42.22      -12.63     52.04 o 
   3 -12   5       32.32        6.66     59.33 o 
   4 -12   5        1.57      -65.95     91.13 o 
  -5 -11   5       61.91       23.30     80.39 o 
  -4 -11   5       69.12       29.38     76.12 o 
  -3 -11   5      175.59       86.41     75.07 o 
  -2 -11   5       16.05       19.96     44.52 o 
  -1 -11   5       12.54        4.55     44.62 o 
   0 -11   5        1.84      -41.25     61.15 o 
   1 -11   5        8.78      101.88    105.58 o 
   2 -11   5       38.60       -2.76     51.65 o 
   3 -11   5       39.22      -23.22     52.80 o 
   4 -11   5        0.01       58.02     65.48 o 
  -6 -10   5       29.67      138.46     87.24 o 
  -5 -10   5        0.23       -2.80     65.07 o 
  -4 -10   5       16.50       60.94     74.65 o 
  -3 -10   5      184.88      208.91     59.05 o 
  -2 -10   5       95.78      123.99    121.25 o 
  -1 -10   5       59.74       74.49     74.65 o 
   0 -10   5      477.60      412.64     68.08 o 
   1 -10   5      317.57      282.80     59.82 o 
   2 -10   5       14.00       13.93     47.47 o 
   3 -10   5       24.11       13.58     52.49 o 
   4 -10   5       29.21      -72.97     52.07 o 
   5 -10   5        3.01      -33.89    132.79 o 
  -6  -9   5        8.23       49.81     72.41 o 
  -5  -9   5      589.85      556.35    125.03 o 
  -4  -9   5       67.19       29.94     66.40 o 
  -3  -9   5       33.85       -2.49     31.60 o 
  -2  -9   5      618.90      672.07     88.57 o 
  -1  -9   5       62.52      109.50     35.94 o 
   0  -9   5        2.36      -13.84     46.39 o 
   1  -9   5      271.12      235.90     54.65 o 
   2  -9   5       40.23       46.62     62.51 o 
   3  -9   5       20.21      -13.58     47.99 o 
   4  -9   5       98.57       47.01     73.57 o 
   5  -9   5        2.43      -48.70     50.41 o 
  -6  -8   5       45.39       24.98     61.15 o 
  -5  -8   5       31.73       28.20     71.50 o 
  -4  -8   5      360.68      359.43     67.67 o 
  -3  -8   5      361.76      456.42     54.17 o 
  -2  -8   5     1053.40     1073.86     75.58 o 
  -1  -8   5      237.56      278.13     51.67 o 
   0  -8   5      331.58      269.24     51.60 o 
   1  -8   5       18.40      -19.14     32.29 o 
   2  -8   5       21.98      -27.57     35.75 o 
   3  -8   5       17.87      -19.45     42.07 o 
   4  -8   5       71.87       54.91     53.63 o 
   5  -8   5      116.64      118.06     94.17 o 
  -6  -7   5      147.70      227.31     94.10 o 
  -5  -7   5       22.06        5.04     50.08 o 
  -4  -7   5        5.52       57.65     44.79 o 
  -3  -7   5      216.05      174.15     36.76 o 
  -2  -7   5       45.90       38.82     29.51 o 
  -1  -7   5     3794.17     3730.39    146.97 o 
   0  -7   5     1426.94     1514.29     78.29 o 
   1  -7   5        9.66       22.79     35.04 o 
   2  -7   5      780.82      653.34    118.06 o 
   3  -7   5      311.89      311.45     62.26 o 
   4  -7   5       45.69       41.89     50.93 o 
   5  -7   5       20.89       63.82     57.50 o 
   6  -7   5        4.17      -54.13     77.30 o 
  -6  -6   5      141.36      -23.23     82.56 o 
  -5  -6   5      601.60      572.06     89.20 o 
  -4  -6   5        0.47       14.16     39.22 o 
  -3  -6   5     1394.57     1375.38     80.63 o 
  -2  -6   5      409.28      454.60     47.37 o 
  -1  -6   5      194.91      239.30     36.62 o 
   0  -6   5       23.32       31.41     22.42 o 
   1  -6   5       14.68       -9.37     29.27 o 
   2  -6   5       43.62      -17.99     28.37 o 
   3  -6   5      440.17      396.30     82.03 o 
   4  -6   5        9.98       68.08     47.87 o 
   5  -6   5        0.61      -13.83     52.46 o 
   6  -6   5       13.44      -76.41     71.63 o 
  -7  -5   5        0.81       34.42    126.84 o 
  -6  -5   5        3.07       54.92     64.11 o 
  -5  -5   5      181.76      202.14     77.24 o 
  -4  -5   5       58.58       91.14     45.81 o 
  -3  -5   5      537.15      560.92     49.65 o 
  -2  -5   5       77.99       60.05     31.26 o 
  -1  -5   5     4442.66     4460.62    162.19 o 
   0  -5   5      480.71      462.68     41.24 o 
   1  -5   5     1824.25     1628.25    101.31 o 
   2  -5   5       19.51       45.85     47.89 o 
   3  -5   5        9.80      -51.11     34.07 o 
   4  -5   5        7.82      -18.77     41.74 o 
   5  -5   5        8.16       16.89     50.51 o 
   6  -5   5       93.88      -12.44     66.75 o 
  -7  -4   5      342.62      390.92     92.77 o 
  -6  -4   5      112.10      -35.86     76.79 o 
  -5  -4   5      278.91      185.21     96.58 o 
  -4  -4   5      379.51      471.38     69.30 o 
  -3  -4   5       62.00       78.74     82.94 o 
  -2  -4   5      675.32      826.98     55.31 o 
  -1  -4   5      879.68      921.53     54.90 o 
   0  -4   5      601.58      670.24     44.79 o 
   1  -4   5     1849.09     1701.32     96.90 o 
   2  -4   5     2635.21     2733.79    141.30 o 
   3  -4   5       29.84       50.36     34.28 o 
   4  -4   5      398.86      413.52    106.45 o 
   5  -4   5      245.64      306.29     68.57 o 
   6  -4   5       61.38       20.35     59.85 o 
   7  -4   5        3.58       61.57    131.32 o 
  -7  -3   5        7.73      -35.69     68.55 o 
  -6  -3   5      586.91      656.59    100.26 o 
  -5  -3   5        6.16      -47.07     46.18 o 
  -4  -3   5     2766.80     2418.94    140.23 o 
  -3  -3   5     3171.76     2930.67    264.64 o 
  -2  -3   5      223.37      266.69     31.35 o 
  -1  -3   5     9068.38     8960.80    293.99 o 
   0  -3   5     2025.70     1683.93     70.83 o 
   1  -3   5      623.49      702.69    137.09 o 
   2  -3   5      134.01      131.81     32.63 o 
   3  -3   5        2.77       26.86     30.63 o 
   4  -3   5      317.91      236.79     52.44 o 
   5  -3   5      423.49      443.20    151.16 o 
   6  -3   5       94.76        0.30     56.81 o 
   7  -3   5        0.83      209.89    127.05 o 
  -7  -2   5       26.30       54.77     69.21 o 
  -6  -2   5      352.66      210.97     91.06 o 
  -5  -2   5      278.99      240.20     64.18 o 
  -4  -2   5       17.51       78.49     40.24 o 
  -3  -2   5        8.22       68.35     31.64 o 
  -2  -2   5     7155.11     6838.04    228.34 o 
  -1  -2   5        9.55       24.44     14.87 o 
   0  -2   5    12799.43    11539.87    368.09 o 
   1  -2   5     1823.95     1718.50     68.79 o 
   2  -2   5       93.17       85.85     27.52 o 
   3  -2   5     1229.25      963.96    195.58 o 
   4  -2   5       79.23       38.31     37.89 o 
   5  -2   5      212.60      187.21     93.40 o 
   6  -2   5        8.86       22.58     57.33 o 
   7  -2   5       16.24       70.73     98.79 o 
  -7  -1   5        5.45        0.67     63.49 o 
  -6  -1   5        8.71      -30.99     52.50 o 
  -5  -1   5      162.36      126.91     52.40 o 
  -4  -1   5      635.38      627.31     77.34 o 
  -3  -1   5      623.10      723.19     79.16 o 
  -2  -1   5       53.25       36.93     14.49 o 
  -1  -1   5      751.87      775.35     40.79 o 
   0  -1   5       34.31       16.10     13.54 o 
   1  -1   5     8014.56     8406.45    272.44 o 
   2  -1   5      778.44      867.59    125.69 o 
   3  -1   5     2528.25     2597.05    102.59 o 
   4  -1   5     1874.56     1713.14    135.27 o 
   5  -1   5        8.86       13.18     45.65 o 
   6  -1   5      131.87      149.59     64.40 o 
   7  -1   5       67.08      270.06    111.24 o 
  -7   0   5       30.24       48.76     67.24 o 
  -6   0   5       11.77      -41.19     50.62 o 
  -5   0   5      162.42      154.34     56.03 o 
  -4   0   5     1010.66      966.17     90.63 o 
  -3   0   5        0.46       20.27     28.31 o 
  -2   0   5    13834.22    13906.11    555.01 o 
  -1   0   5     3804.55     3220.52    112.42 o 
   0   0   5        1.99       -7.89      9.72 o 
   1   0   5     6938.52     7142.71    233.25 o 
   2   0   5      700.21      657.21     38.13 o 
   3   0   5        7.63      -12.90     31.26 o 
   4   0   5      297.67      358.61     57.94 o 
   5   0   5      468.78      409.10    101.38 o 
   6   0   5        6.57       -7.95     74.72 o 
   7   0   5      345.61      580.42    140.14 o 
  -7   1   5      385.33      425.02    136.36 o 
  -6   1   5      611.96      429.08     85.10 o 
  -5   1   5      572.08      651.29    192.92 o 
  -4   1   5      878.11      896.50    104.42 o 
  -3   1   5      357.82      439.03     58.42 o 
  -2   1   5      130.60      199.13     48.07 o 
  -1   1   5      381.37      349.48     27.82 o 
   0   1   5     1589.36     1466.73     58.04 o 
   1   1   5     1418.59     1564.96     62.99 o 
   2   1   5     3766.98     3468.50    123.76 o 
   3   1   5     1859.84     1904.58     81.24 o 
   4   1   5      977.45     1180.67    186.45 o 
   5   1   5      400.27      377.13    119.81 o 
   6   1   5       19.08       -8.06     47.49 o 
   7   1   5       21.68      135.52     88.50 o 
  -7   2   5        9.98       78.84     61.10 o 
  -6   2   5       37.79       37.15     55.68 o 
  -5   2   5        6.41       15.09     42.36 o 
  -4   2   5      611.71      587.03     75.24 o 
  -3   2   5      744.13      699.82    108.16 o 
  -2   2   5     4162.77     4201.79    188.82 o 
  -1   2   5      675.74      652.19     34.14 o 
   0   2   5      132.75      121.21     24.61 o 
   1   2   5       30.56       27.42     14.71 o 
   2   2   5     2621.04     2742.41    102.08 o 
   3   2   5     2375.77     2546.15    101.50 o 
   4   2   5       95.86       74.08     31.31 o 
   5   2   5     1093.48     1090.52    131.26 o 
   6   2   5      667.29      701.42     93.20 o 
   7   2   5        8.52      216.19    101.17 o 
  -7   3   5       81.09       74.88    115.20 o 
  -6   3   5       18.09       15.71     54.34 o 
  -5   3   5       26.91       42.40     48.36 o 
  -4   3   5      149.30      185.50     85.78 o 
  -3   3   5     1071.19     1042.31     85.31 o 
  -2   3   5     3997.75     4039.68    140.65 o 
  -1   3   5      115.44      100.76     15.49 o 
   0   3   5     5011.23     4466.18    150.07 o 
   1   3   5     7052.40     7193.96    234.29 o 
   2   3   5       57.47       56.16     22.88 o 
   3   3   5       12.75       17.74     18.55 o 
   4   3   5       50.14       64.33     41.53 o 
   5   3   5       14.80       -7.67     30.48 o 
   6   3   5      465.41      553.36     77.53 o 
  -6   4   5       17.44       44.53     53.07 o 
  -5   4   5      605.02      389.59     72.43 o 
  -4   4   5      756.52      642.12     77.99 o 
  -3   4   5        3.04       10.45     28.36 o 
  -2   4   5     4950.67     5045.15    174.11 o 
  -1   4   5      423.22      454.81     32.62 o 
   0   4   5       24.59       11.62     17.71 o 
   1   4   5      475.01      445.15     30.73 o 
   2   4   5     4956.42     5014.64    171.63 o 
   3   4   5      642.99      661.84     47.28 o 
   4   4   5     1920.53     2001.23     92.17 o 
   5   4   5      337.95      444.41     97.00 o 
   6   4   5       30.03       87.99     48.56 o 
  -6   5   5       24.93       20.66     52.36 o 
  -5   5   5       15.02       -7.23     43.02 o 
  -4   5   5      195.22       72.91     72.03 o 
  -3   5   5     1033.01     1068.00     92.56 o 
  -2   5   5     1217.23     1140.31     72.60 o 
  -1   5   5     1464.21     1352.20     60.51 o 
   0   5   5     1065.69      987.28     64.17 o 
   1   5   5     1159.61     1102.58     49.97 o 
   2   5   5       26.86       49.99     20.50 o 
   3   5   5      315.35      324.60     33.55 o 
   4   5   5        4.86      -30.24     22.91 o 
   5   5   5     1290.26     1327.85     83.82 o 
   6   5   5       55.20      235.30     64.30 o 
   7   5   5        2.83      121.39     89.06 o 
  -6   6   5       69.77       57.72    102.64 o 
  -5   6   5       97.19      109.11     70.59 o 
  -4   6   5        1.92      -35.74     34.50 o 
  -3   6   5       38.15       58.31     35.77 o 
  -2   6   5      541.92      553.14     44.19 o 
  -1   6   5       87.79       54.75     23.99 o 
   0   6   5     1899.52     1726.40     72.51 o 
   1   6   5       18.64       45.47     13.97 o 
   2   6   5     1684.94     1530.25     87.16 o 
   3   6   5     2712.59     2737.02    106.78 o 
   4   6   5       10.35      -21.54     31.97 o 
   5   6   5       71.03       70.38     42.60 o 
   6   6   5       41.67       54.32     55.74 o 
   7   6   5        2.69       52.70     63.48 o 
  -6   7   5       93.62       21.27    105.93 o 
  -5   7   5      264.08      233.23    117.36 o 
  -4   7   5        8.81       28.69     42.01 o 
  -3   7   5     2753.61     2686.59    149.67 o 
  -2   7   5     2102.90     2013.97    107.47 o 
  -1   7   5      115.58      128.35     24.98 o 
   0   7   5      326.01      361.37     33.35 o 
   1   7   5       47.92       30.73     22.24 o 
   2   7   5       53.26       34.94     24.54 o 
   3   7   5      690.92      613.84     91.09 o 
   4   7   5      650.31      676.85     74.72 o 
   5   7   5        1.15       13.95     40.71 o 
   6   7   5      975.77      842.31    102.02 o 
   7   7   5       55.54       75.50     64.93 o 
  -6   8   5        5.10      -35.19    109.98 o 
  -5   8   5        0.94        1.05     78.43 o 
  -4   8   5       54.39       53.84     44.40 o 
  -3   8   5      271.66      236.13     72.48 o 
  -2   8   5      483.17      439.92     56.43 o 
  -1   8   5     1124.70     1039.29     78.32 o 
   0   8   5     1550.61     1615.69     73.87 o 
   1   8   5     1913.40     1980.79    108.26 o 
   2   8   5      453.44      530.41     59.59 o 
   3   8   5      651.99      661.25    104.70 o 
   4   8   5       92.01      178.34     44.43 o 
   5   8   5      209.03      211.35     57.24 o 
   6   8   5        2.37       34.57     53.13 o 
   7   8   5      104.57      147.13     75.63 o 
  -5   9   5        6.80        0.84     82.35 o 
  -4   9   5       13.67      -70.84     47.23 o 
  -3   9   5      225.77      184.98     71.78 o 
  -2   9   5       12.51      -14.82     25.38 o 
  -1   9   5      295.65      404.94     45.16 o 
   0   9   5        4.80      -11.26     63.18 o 
   1   9   5      997.16     1067.80     85.27 o 
   2   9   5     3539.29     3801.21    181.38 o 
   3   9   5        5.12      -33.19     25.41 o 
   4   9   5      422.16      404.84     92.04 o 
   5   9   5      410.78      417.03     71.44 o 
   6   9   5        0.15       47.80     69.23 o 
   7   9   5       24.62      -38.67     56.42 o 
  -5  10   5       24.91      163.37    110.26 o 
  -3  10   5      599.80      514.01     74.24 o 
  -2  10   5       53.07       49.54     35.44 o 
  -1  10   5      233.88      261.92     39.71 o 
   0  10   5      473.52      434.00     68.70 o 
   1  10   5       43.31       69.50     35.15 o 
   2  10   5        2.24       -2.21     26.49 o 
   3  10   5       34.24       20.14     32.23 o 
   4  10   5        1.33       14.93     34.48 o 
   5  10   5      362.29      387.41     86.37 o 
   6  10   5       23.60       87.75     58.02 o 
   7  10   5        7.25       15.96     63.72 o 
  -5  11   5       31.98        7.49    104.39 o 
  -3  11   5       65.45       71.65     47.17 o 
  -2  11   5       59.69      -13.68     30.50 o 
  -1  11   5      375.76      309.72     45.42 o 
   0  11   5      520.69      641.97    115.20 o 
   1  11   5      177.18      118.81    133.11 o 
   2  11   5      125.06      121.09     40.62 o 
   3  11   5      267.60      329.79     92.32 o 
   4  11   5        9.95       -4.90     38.62 o 
   5  11   5      181.52      163.19     58.36 o 
   6  11   5        9.41       41.89     72.13 o 
   7  11   5       45.76      135.11    110.40 o 
  -3  12   5       15.27        0.35     81.02 o 
  -2  12   5        1.65      -47.26     31.50 o 
  -1  12   5      141.99      140.38     48.61 o 
   0  12   5      108.93       97.26     44.20 o 
   1  12   5       63.66      111.53     44.73 o 
   2  12   5        7.85        4.34     36.84 o 
   3  12   5       89.10      116.55     46.98 o 
   4  12   5      798.89      728.10    127.61 o 
   5  12   5       25.19      103.83     52.00 o 
   6  12   5       55.14       81.35     66.90 o 
   7  12   5        1.32      -52.35     64.44 o 
  -3  13   5        1.72       48.97     86.13 o 
  -2  13   5       65.58       96.71     53.29 o 
  -1  13   5      294.97      203.43     57.20 o 
   0  13   5        6.68       16.07     41.66 o 
   1  13   5      134.70      133.50     48.07 o 
   2  13   5      207.99      225.86     59.07 o 
   3  13   5       15.42        0.73     39.58 o 
   4  13   5       72.71       58.51     46.59 o 
   5  13   5       23.89       53.42     54.74 o 
   6  13   5        9.46       22.98     56.24 o 
  -2  14   5       36.97      139.23     92.98 o 
  -1  14   5       26.26       90.10     53.44 o 
   0  14   5       73.17      107.37     50.87 o 
   1  14   5        0.53       -4.92     42.78 o 
   2  14   5      141.94      156.97     57.82 o 
   3  14   5       52.72       91.55     48.47 o 
   4  14   5       20.09       21.09     52.43 o 
   5  14   5        4.69      -45.27     53.22 o 
   6  14   5        3.40      156.24     86.23 o 
  -2  15   5        2.34      -12.24     79.69 o 
  -1  15   5        0.66       19.24     73.39 o 
   0  15   5       21.59       93.53     55.83 o 
   1  15   5        9.57       75.74     52.90 o 
   2  15   5        2.37      -18.65     46.79 o 
   3  15   5       61.91       86.91     57.57 o 
   4  15   5       24.43        0.72     53.31 o 
   5  15   5        5.65      163.51     74.92 o 
   6  15   5       16.43      -66.89     94.80 o 
  -2  16   5       21.80       79.27     94.66 o 
  -1  16   5        3.98      -33.02     79.90 o 
   0  16   5       43.65      172.86    103.69 o 
   1  16   5       61.48       43.45     51.82 o 
   2  16   5       11.19        1.02     54.25 o 
   3  16   5       10.57        3.05     51.50 o 
   4  16   5      132.82      126.33     73.12 o 
   5  16   5        1.36       93.53     82.70 o 
  -2  17   5        2.49       20.22     82.42 o 
  -1  17   5        0.11      -27.08     72.27 o 
   0  17   5        0.32      -95.64     68.56 o 
   1  17   5       11.92       52.64     57.97 o 
   2  17   5        6.21       64.79     59.94 o 
   3  17   5        8.61      -74.15     56.65 o 
   4  17   5       20.12      -13.70     72.84 o 
   5  17   5        0.25      -44.50    108.58 o 
  -1  18   5        7.30      125.86     78.64 o 
   0  18   5        9.76        6.16     71.78 o 
   1  18   5        0.80       27.18     55.96 o 
   2  18   5        0.24       68.70     59.42 o 
   3  18   5        0.93       -2.26     76.00 o 
   4  18   5        0.89        6.93     84.96 o 
   2  19   5        0.08     -158.78    105.86 o 
  -2 -15   6        0.69      123.21    121.88 o 
  -1 -15   6        8.69      137.62    115.58 o 
   0 -15   6        0.32      -98.51    110.68 o 
  -2 -14   6       17.70      -28.27     80.04 o 
  -1 -14   6        0.57       67.72     87.03 o 
   0 -14   6        0.03      -81.93     86.41 o 
   1 -14   6        5.20      127.26    129.85 o 
   2 -14   6       13.96      -88.29     67.65 o 
  -4 -13   6       10.16       85.99    107.32 o 
  -2 -13   6       11.08      -35.61     71.92 o 
  -1 -13   6       16.56      -56.39     71.57 o 
   0 -13   6        2.37        8.62     60.03 o 
   1 -13   6       55.97       30.14     65.69 o 
   2 -13   6       19.13      -61.10     60.11 o 
   3 -13   6        5.25       55.83     78.71 o 
  -3 -12   6      204.88      124.61     88.57 o 
  -2 -12   6        2.64      -83.19     66.05 o 
  -1 -12   6      126.34       91.19    149.72 o 
   0 -12   6        1.22        0.50     53.11 o 
   1 -12   6        9.88      -11.60     52.05 o 
   2 -12   6        3.37      -13.32     80.67 o 
   3 -12   6       10.49      -60.37     59.08 o 
  -5 -11   6        0.01      166.23     80.53 o 
  -4 -11   6        1.74       51.00     89.13 o 
  -2 -11   6       35.49       65.21     73.67 o 
  -1 -11   6      100.83       91.05     54.01 o 
   0 -11   6      120.90      133.29     59.36 o 
   1 -11   6      132.00      199.61     62.50 o 
   2 -11   6        4.94      -41.33     52.86 o 
   3 -11   6        0.23        5.12     53.08 o 
   4 -11   6        5.93       29.32     51.79 o 
  -5 -10   6       63.72      200.31     87.17 o 
  -4 -10   6        5.44      -33.86     65.84 o 
  -3 -10   6        6.06       36.73     62.83 o 
  -2 -10   6       32.54       50.20     45.49 o 
  -1 -10   6        0.91       17.46     44.72 o 
   0 -10   6      383.62      388.32     70.09 o 
   1 -10   6       55.48       54.62     50.41 o 
   2 -10   6        1.18       41.44     51.28 o 
   3 -10   6      113.96      169.26     65.56 o 
   4 -10   6        2.03      -35.98     56.60 o 
  -6  -9   6        0.14       44.50     72.76 o 
  -5  -9   6       37.04      202.40     89.41 o 
  -4  -9   6      313.32      351.08    104.74 o 
  -3  -9   6        3.08       71.43     45.33 o 
  -2  -9   6      380.03      363.59     50.29 o 
  -1  -9   6      382.34      418.56     66.82 o 
   0  -9   6       40.68       68.41     44.52 o 
   1  -9   6       45.94       82.59     66.78 o 
   2  -9   6        8.89      -58.19     38.79 o 
   3  -9   6       59.09       54.01     52.54 o 
   4  -9   6       37.40       96.26     65.79 o 
   5  -9   6       22.31      -23.86     48.92 o 
  -6  -8   6       50.67      135.10     71.64 o 
  -5  -8   6        4.03       33.23     70.80 o 
  -4  -8   6       74.77      118.52     56.26 o 
  -3  -8   6        3.78      -59.46     72.73 o 
  -2  -8   6        2.73       31.61     29.66 o 
  -1  -8   6      131.17      136.44     50.36 o 
   0  -8   6      640.98      619.71     75.92 o 
   1  -8   6      122.56      124.83     47.43 o 
   2  -8   6      233.91      286.98     60.17 o 
   3  -8   6      217.08      330.03     74.42 o 
   4  -8   6        0.06      -71.49     47.66 o 
   5  -8   6       21.14       23.97     59.43 o 
  -6  -7   6      309.16      168.68     75.49 o 
  -5  -7   6      106.87       66.11     55.52 o 
  -4  -7   6      328.62      455.28     76.89 o 
  -3  -7   6      667.30      651.63     80.24 o 
  -2  -7   6       92.56      126.86     33.57 o 
  -1  -7   6        9.15       17.06     28.85 o 
   0  -7   6        5.15      -40.38     56.88 o 
   1  -7   6       94.31       36.11    143.39 o 
   2  -7   6      376.51      362.41     71.99 o 
   3  -7   6      253.64      259.51     62.58 o 
   4  -7   6        1.72       61.07    115.30 o 
   5  -7   6       88.81      191.81     74.84 o 
   6  -7   6       32.86       -2.96     79.91 o 
  -6  -6   6        1.36       92.91     69.26 o 
  -5  -6   6      120.37      178.39     66.33 o 
  -4  -6   6        0.30      -34.65     35.27 o 
  -3  -6   6      690.42      757.17     82.69 o 
  -2  -6   6     2141.00     2119.30     98.21 o 
  -1  -6   6      240.03      337.85     42.16 o 
   0  -6   6     1196.69     1440.43     76.70 o 
   1  -6   6      522.82      515.51     98.33 o 
   2  -6   6      201.73      151.88     45.87 o 
   3  -6   6        0.19      -35.23     41.38 o 
   4  -6   6       72.55       70.17     49.90 o 
   5  -6   6       94.34      143.28     68.97 o 
   6  -6   6       68.17       39.59     80.24 o 
  -6  -5   6        3.67      -54.71     58.46 o 
  -5  -5   6      427.01      366.75     93.75 o 
  -4  -5   6      247.84      286.94     91.23 o 
  -3  -5   6      179.86      197.20     46.49 o 
  -2  -5   6       90.77      127.37     31.40 o 
  -1  -5   6      654.18      643.39     53.69 o 
   0  -5   6       97.28      100.38     26.61 o 
   1  -5   6     1578.85     1682.39    164.34 o 
   2  -5   6     1837.94     1670.68    114.14 o 
   3  -5   6       22.91       -9.68     32.82 o 
   4  -5   6      358.05      470.03     92.07 o 
   5  -5   6      152.48      123.22     61.39 o 
   6  -5   6        0.13      -95.39     64.18 o 
  -7  -4   6        0.39     -118.48     78.99 o 
  -6  -4   6       32.40       17.41     73.18 o 
  -5  -4   6       91.37       50.27     67.51 o 
  -4  -4   6     1234.03     1101.94    103.63 o 
  -3  -4   6      869.20      939.46     87.60 o 
  -2  -4   6     1464.42     1407.84     73.59 o 
  -1  -4   6      933.44      859.65     55.71 o 
   0  -4   6        2.41       11.78     22.45 o 
   1  -4   6       36.29       43.49     29.17 o 
   2  -4   6      501.37      433.56     58.63 o 
   3  -4   6        1.05       18.76     34.44 o 
   4  -4   6      182.13      132.39     51.56 o 
   5  -4   6      275.79      374.09     76.75 o 
   6  -4   6      129.37      110.06     73.11 o 
  -7  -3   6       17.31      -94.89     63.26 o 
  -6  -3   6      397.82      359.69    178.86 o 
  -5  -3   6        4.79       36.12     47.77 o 
  -4  -3   6       89.64      113.96     45.25 o 
  -3  -3   6      900.89      980.08     88.08 o 
  -2  -3   6       52.43       60.67     22.84 o 
  -1  -3   6     2767.50     2472.51     98.56 o 
   0  -3   6     3896.51     3650.81    132.95 o 
   1  -3   6       18.74       20.48     24.46 o 
   2  -3   6     1775.31     1744.99    103.96 o 
   3  -3   6       88.67       30.02     34.36 o 
   4  -3   6        5.82       23.03     35.35 o 
   5  -3   6       20.46       57.16     53.56 o 
   6  -3   6        2.44        0.80     62.25 o 
   7  -3   6       23.49      152.31     87.18 o 
  -7  -2   6        0.32       55.97     70.01 o 
  -6  -2   6      649.45      450.97    211.40 o 
  -5  -2   6      479.13      556.59     86.57 o 
  -4  -2   6      107.11       49.13     43.10 o 
  -3  -2   6     1336.61     1195.77    178.41 o 
  -2  -2   6     1824.71     1636.27     73.17 o 
  -1  -2   6      441.63      484.72     69.56 o 
   0  -2   6       72.48      106.33     20.48 o 
   1  -2   6     1460.61     1418.47     62.86 o 
   2  -2   6      192.28      248.39     43.83 o 
   3  -2   6     3179.99     2741.39    283.46 o 
   4  -2   6      966.81      978.67     93.02 o 
   5  -2   6      205.82      195.66     56.28 o 
   6  -2   6       76.68       14.99     95.29 o 
   7  -2   6        1.24       39.53     75.36 o 
  -7  -1   6        0.39      -55.96     68.22 o 
  -6  -1   6      143.25       -7.05     57.67 o 
  -5  -1   6      409.82      531.97     86.01 o 
  -4  -1   6      160.54      208.04     52.39 o 
  -3  -1   6      735.75      776.52    148.22 o 
  -2  -1   6     1833.05     1519.47     64.56 o 
  -1  -1   6      970.18      870.96     67.15 o 
   0  -1   6      615.75      626.09     54.09 o 
   1  -1   6     1404.28     1263.01     56.85 o 
   2  -1   6      829.10      762.35     67.27 o 
   3  -1   6      137.34      131.92     53.24 o 
   4  -1   6      257.02      271.44     54.42 o 
   5  -1   6      174.69      177.37     58.06 o 
   6  -1   6       15.87       24.83     57.27 o 
   7  -1   6      216.61      144.39     76.79 o 
  -7   0   6      190.36      190.20    125.62 o 
  -6   0   6      230.66      181.89     72.89 o 
  -5   0   6      416.39      479.79    187.85 o 
  -4   0   6      389.58      533.23    132.62 o 
  -3   0   6       56.62      157.66    100.57 o 
  -2   0   6       76.75       63.52     28.12 o 
  -1   0   6     4957.79     4638.18    158.22 o 
   0   0   6       69.48       73.16     19.12 o 
   1   0   6     2956.20     2992.67    109.63 o 
   2   0   6     1573.47     1439.58     68.75 o 
   3   0   6      101.18       72.95     22.05 o 
   4   0   6      176.74      150.23     53.52 o 
   5   0   6      213.10      166.85     86.20 o 
   6   0   6      114.73       95.08     61.92 o 
   7   0   6       80.29       11.90     83.15 o 
  -7   1   6        3.25       64.34     65.83 o 
  -6   1   6       67.96       58.11     57.94 o 
  -5   1   6      147.52      318.70     66.07 o 
  -4   1   6     1029.66      978.09     95.13 o 
  -3   1   6     6513.79     5506.63    250.59 o 
  -2   1   6        7.70        7.56     29.84 o 
  -1   1   6     3544.20     3250.71    115.25 o 
   0   1   6      624.14      570.73     45.63 o 
   1   1   6      267.45      348.17     42.08 o 
   2   1   6     1063.77     1183.37     58.64 o 
   3   1   6     1448.35     1461.76     71.93 o 
   4   1   6        4.78       19.20     30.12 o 
   5   1   6      418.22      358.54     68.02 o 
   6   1   6       38.52        4.66     49.13 o 
   7   1   6        0.33       20.62     79.58 o 
  -7   2   6        1.64       41.69     73.27 o 
  -6   2   6       19.70      -40.48     49.81 o 
  -5   2   6       24.71       29.14     47.23 o 
  -4   2   6      121.49      160.90     49.44 o 
  -3   2   6      135.74      184.13     44.15 o 
  -2   2   6      210.06      150.11     36.06 o 
  -1   2   6      932.87      907.39     76.84 o 
   0   2   6     9120.76     9027.74    343.28 o 
   1   2   6     3696.19     3731.08    131.76 o 
   2   2   6     1552.01     1604.19     69.77 o 
   3   2   6     1520.12     1725.92     80.26 o 
   4   2   6       70.49       73.54     41.31 o 
   5   2   6        3.83        5.53     53.52 o 
   6   2   6      304.09      341.28     72.47 o 
   7   2   6       17.44      -32.37     82.07 o 
  -6   3   6      341.94      335.67     86.58 o 
  -5   3   6      709.20      567.10     85.01 o 
  -4   3   6      369.92      395.83     65.05 o 
  -3   3   6       21.70        4.37     28.64 o 
  -2   3   6      149.20      113.29     32.17 o 
  -1   3   6       89.42       93.60     16.71 o 
   0   3   6      678.33      711.89     48.13 o 
   1   3   6     1376.61     1405.16     71.98 o 
   2   3   6      338.64      344.33     32.69 o 
   3   3   6     3032.87     3158.62    121.58 o 
   4   3   6     2263.21     2271.78    101.17 o 
   5   3   6      177.96      208.09     44.76 o 
   6   3   6       50.88      141.61     72.97 o 
   7   3   6       46.93       44.85    106.06 o 
  -6   4   6        2.31      112.26     59.22 o 
  -5   4   6       41.93       22.67     45.41 o 
  -4   4   6     2086.92     1919.91    255.12 o 
  -3   4   6       72.93       82.38     35.37 o 
  -2   4   6     3924.04     3931.00    141.09 o 
  -1   4   6     9320.93     8967.54    291.53 o 
   0   4   6      567.99      561.69     41.83 o 
   1   4   6     1560.88     1465.41     62.35 o 
   2   4   6      335.99      374.06     33.53 o 
   3   4   6       27.86       44.70     53.45 o 
   4   4   6       39.17       89.10     34.36 o 
   5   4   6      693.88      746.53     65.73 o 
   6   4   6       25.18      108.93     76.75 o 
  -6   5   6      113.82      136.69     62.33 o 
  -5   5   6       38.78       15.11     58.87 o 
  -4   5   6       80.97       72.92     47.33 o 
  -3   5   6        0.09      -16.83     29.53 o 
  -2   5   6       59.27       42.80     19.85 o 
  -1   5   6     4195.57     3968.22    142.04 o 
   0   5   6     4331.15     4036.60    141.13 o 
   1   5   6      395.50      419.83     60.91 o 
   2   5   6     8841.16     8266.61    272.81 o 
   3   5   6      938.70     1016.35     58.92 o 
   4   5   6       75.92      100.77     34.76 o 
   5   5   6       24.33       41.06     40.99 o 
   6   5   6       38.05      -48.79     45.85 o 
   7   5   6        3.80       63.74     79.69 o 
  -6   6   6       94.99      130.12    156.51 o 
  -5   6   6       20.59       11.56     47.24 o 
  -4   6   6       77.60       68.09     46.30 o 
  -3   6   6      223.92      175.73     46.72 o 
  -2   6   6      119.13      136.40     26.14 o 
  -1   6   6       32.84       30.22     18.00 o 
   0   6   6      341.32      402.42     34.13 o 
   1   6   6      208.06      178.56     22.91 o 
   2   6   6     1826.45     1655.43     69.70 o 
   3   6   6     2455.36     2258.74     93.40 o 
   4   6   6       94.33      122.62     44.19 o 
   5   6   6      248.57      250.23     56.54 o 
   6   6   6      436.17      525.94     83.86 o 
   7   6   6        3.41       -3.57     78.08 o 
  -6   7   6       10.47       84.87    110.68 o 
  -5   7   6        0.76       12.63     46.84 o 
  -4   7   6        6.87       55.38     51.91 o 
  -3   7   6      488.36      437.30     84.48 o 
  -2   7   6     1490.92     1574.53     77.95 o 
  -1   7   6      358.03      474.73     41.97 o 
   0   7   6     3732.97     3672.98    135.10 o 
   1   7   6      882.04      843.81     46.77 o 
   2   7   6        0.36       -5.56     23.01 o 
   3   7   6      401.23      425.06     57.03 o 
   4   7   6       85.63      112.89     41.91 o 
   5   7   6       17.59       38.15     42.82 o 
   6   7   6      133.64      172.50     62.97 o 
   7   7   6      107.53      207.22     72.11 o 
  -6   8   6        7.76       45.83    121.95 o 
  -5   8   6      102.54       88.23     65.28 o 
  -4   8   6      431.59      337.84     64.72 o 
  -3   8   6       70.42       24.29     37.37 o 
  -2   8   6        6.90      -32.58     21.72 o 
  -1   8   6       19.61       24.12     20.97 o 
   0   8   6      206.43      228.14     41.27 o 
   1   8   6     1297.97     1225.12     61.77 o 
   2   8   6     1432.16     1273.14     90.86 o 
   3   8   6        1.40      -14.50     28.06 o 
   4   8   6     1424.73     1527.20    120.34 o 
   5   8   6      295.49      430.59     73.98 o 
   6   8   6      294.25      286.31     75.98 o 
   7   8   6        0.13      180.68     77.37 o 
  -5   9   6       53.91       29.45     90.81 o 
  -4   9   6       53.05       79.40     49.28 o 
  -3   9   6      196.38      134.44     50.21 o 
  -2   9   6       38.99       78.42     30.56 o 
  -1   9   6      217.23      291.29     38.94 o 
   0   9   6     1117.62     1093.93     63.42 o 
   1   9   6       97.43      111.58     35.70 o 
   2   9   6       37.86       69.14     31.41 o 
   3   9   6       96.73       99.27     37.76 o 
   4   9   6      302.13      288.30     57.09 o 
   5   9   6      949.84      981.12    105.97 o 
   6   9   6        3.72       -5.28     55.43 o 
   7   9   6      182.99      321.47     84.62 o 
  -5  10   6        5.15     -123.42     82.28 o 
  -4  10   6       28.04       58.24     53.35 o 
  -3  10   6       57.11      116.79     53.27 o 
  -2  10   6        7.13       42.77     29.84 o 
  -1  10   6      447.59      532.10     52.40 o 
   0  10   6     1169.58     1146.01     91.21 o 
   1  10   6      249.11      257.00     48.85 o 
   2  10   6      280.61      256.85     49.20 o 
   3  10   6      233.05      179.49     60.97 o 
   4  10   6       27.61       -7.68     37.06 o 
   5  10   6      173.10      211.25     57.75 o 
   6  10   6        1.98      -59.53     48.99 o 
   7  10   6        5.47      -57.24    118.87 o 
  -5  11   6       42.99      181.35    123.42 o 
  -4  11   6       17.15       66.26     82.42 o 
  -3  11   6      138.60      147.78     54.91 o 
  -2  11   6       82.30      111.50     46.41 o 
  -1  11   6        5.69      -16.72     39.56 o 
   0  11   6       58.70       62.45     40.68 o 
   1  11   6      472.10      564.45     72.14 o 
   2  11   6        2.53       32.59     35.30 o 
   3  11   6      278.36      183.57     47.11 o 
   4  11   6      435.69      441.83    114.39 o 
   5  11   6        3.57      -22.54     43.20 o 
   6  11   6       37.97      -37.52     51.79 o 
   7  11   6       65.46      -46.83     60.36 o 
  -4  12   6        0.12      -26.73     78.92 o 
  -3  12   6       51.26       62.41     75.56 o 
  -2  12   6       74.54      225.17    110.65 o 
  -1  12   6      222.62      211.21     53.91 o 
   0  12   6       45.10       46.91     51.70 o 
   1  12   6      280.50      289.14     90.71 o 
   2  12   6       22.37       17.59     35.67 o 
   3  12   6        2.93      -17.54     39.13 o 
   4  12   6        3.89        1.65     40.33 o 
   5  12   6       29.82       63.72    145.17 o 
   6  12   6        5.95       70.52    137.44 o 
   7  12   6       84.40      106.12     78.10 o 
  -4  13   6        5.75      247.18    115.65 o 
  -2  13   6        7.23      -37.17     45.31 o 
  -1  13   6       79.67       52.15     45.45 o 
   0  13   6        3.04      -19.21     37.23 o 
   1  13   6       39.50       43.42     92.91 o 
   2  13   6      307.72      254.61     56.82 o 
   3  13   6       40.91       37.90     45.02 o 
   4  13   6       51.33       55.12     50.19 o 
   5  13   6       94.58      125.70     61.31 o 
   6  13   6       25.17       13.00     80.14 o 
  -4  14   6       28.92       73.32    120.62 o 
  -2  14   6        4.08      -11.82     69.89 o 
  -1  14   6       90.96       14.38     46.82 o 
   0  14   6       25.89       -2.01     55.38 o 
   1  14   6       30.22      -75.50     60.41 o 
   2  14   6       36.60       21.34     45.19 o 
   3  14   6       89.73      133.92     52.49 o 
   4  14   6        0.55       26.53     50.40 o 
   5  14   6      273.19      346.47     78.88 o 
   6  14   6       19.95      -44.13     65.77 o 
  -2  15   6       22.56       52.96     82.70 o 
  -1  15   6       33.37       -2.77     48.01 o 
   0  15   6       16.30      -13.00     44.55 o 
   1  15   6       59.04      137.74     56.69 o 
   2  15   6        0.15      -28.49     46.27 o 
   3  15   6       36.05       13.41     69.30 o 
   4  15   6        5.77        6.75     61.95 o 
   5  15   6        7.57       -3.04     66.69 o 
   6  15   6       18.46       12.18     75.09 o 
  -1  16   6       23.36       31.06     79.20 o 
   0  16   6        0.33       66.73     54.94 o 
   1  16   6        8.95      -22.22     48.26 o 
   2  16   6       10.45      -69.70     46.47 o 
   3  16   6        6.02      -12.16     53.61 o 
   4  16   6        5.27       35.72     90.81 o 
   5  16   6        4.98      -77.88     75.49 o 
  -1  17   6       43.30       42.61     80.18 o 
   0  17   6        3.84       71.16     63.81 o 
   1  17   6        2.28       46.46     58.31 o 
   2  17   6        0.83       24.49     55.70 o 
   3  17   6        1.17      -73.04     61.39 o 
   4  17   6       69.96      106.33    102.50 o 
   5  17   6        0.29       97.46    116.21 o 
  -1  18   6        0.20       -0.35     83.47 o 
   0  18   6        4.76      112.01     86.68 o 
   1  18   6       17.31       16.64     57.50 o 
   2  18   6       20.34       95.54     60.61 o 
   3  18   6        1.47      -40.64    100.57 o 
   4  18   6        1.70      -37.61     79.63 o 
   1  19   6        9.51       89.90     95.78 o 
   2  19   6        2.56      -25.17     67.78 o 
  -2 -14   7       21.50      134.61    103.20 o 
  -1 -14   7        5.62       82.42    109.42 o 
   0 -14   7        2.44       85.01    124.96 o 
   1 -14   7       11.30      -27.15    116.07 o 
  -2 -13   7        2.05      -13.22     85.64 o 
  -1 -13   7        0.48       -2.03     77.24 o 
   0 -13   7       12.17       77.37     67.60 o 
   1 -13   7       23.11       11.94     69.29 o 
   2 -13   7        0.22      159.41     78.87 o 
  -2 -12   7        1.09       66.82     85.78 o 
  -1 -12   7       39.45      118.60     62.99 o 
   0 -12   7       89.28       61.26    104.14 o 
   1 -12   7        9.87      -33.19     59.05 o 
   2 -12   7        2.78      -16.69     60.51 o 
   3 -12   7        8.99       49.43     57.14 o 
  -5 -11   7       26.81      230.04     82.70 o 
  -4 -11   7        3.02        9.52     71.64 o 
  -2 -11   7        9.70       45.05     68.46 o 
  -1 -11   7        0.28      -61.05     47.27 o 
   0 -11   7       58.61       34.91     56.81 o 
   1 -11   7       35.76       16.26    102.85 o 
   2 -11   7        7.07       63.11     62.39 o 
   3 -11   7       21.11       49.09     93.19 o 
   4 -11   7       57.91      151.69     72.13 o 
  -5 -10   7      185.81      317.57    100.26 o 
  -4 -10   7       97.80      158.05     85.15 o 
  -3 -10   7       87.60       30.57     71.22 o 
  -2 -10   7      284.71      365.26     69.89 o 
  -1 -10   7      156.58      123.19     55.53 o 
   0 -10   7        0.03      -45.07     40.76 o 
   1 -10   7       34.82       36.58     54.04 o 
   2 -10   7       54.52       43.58     58.51 o 
   3 -10   7       60.77      -78.54     52.36 o 
   4 -10   7       74.48      143.23    123.77 o 
  -5  -9   7        3.24       53.45     63.46 o 
  -4  -9   7       12.12       13.15     61.57 o 
  -3  -9   7        7.89      -61.50     41.00 o 
  -2  -9   7       92.93      102.50     38.83 o 
  -1  -9   7      313.96      368.55     93.75 o 
   0  -9   7       44.41       35.80     46.05 o 
   1  -9   7      141.91      121.22     49.98 o 
   2  -9   7       46.64       31.73     49.28 o 
   3  -9   7        0.48      -42.59     49.62 o 
   4  -9   7        0.20       19.14     63.49 o 
   5  -9   7        5.44       94.89    126.14 o 
  -6  -8   7       52.46       40.65     79.62 o 
  -5  -8   7        0.73      -40.44     69.33 o 
  -4  -8   7      293.65      292.74     71.46 o 
  -3  -8   7      280.68      337.88     66.54 o 
  -2  -8   7        7.14        7.83     29.96 o 
  -1  -8   7       16.74       28.96     42.43 o 
   0  -8   7        1.36       -6.27     36.88 o 
   1  -8   7       15.58       63.11     46.71 o 
   2  -8   7       60.65      -27.83     42.90 o 
   3  -8   7      266.98      304.29     74.81 o 
   4  -8   7       20.07       14.39     57.56 o 
   5  -8   7       47.05       89.55     64.89 o 
  -6  -7   7        0.48      148.46     73.74 o 
  -5  -7   7       34.02       66.57     62.35 o 
  -4  -7   7        4.11      -25.43     49.09 o 
  -3  -7   7      959.68      943.17     98.15 o 
  -2  -7   7      379.84      439.60     51.33 o 
  -1  -7   7      280.09      285.51     53.67 o 
   0  -7   7     1115.84     1126.91     97.48 o 
   1  -7   7       49.30       30.19     38.99 o 
   2  -7   7       49.82       60.22     46.41 o 
   3  -7   7       13.33       -7.40     45.48 o 
   4  -7   7        0.29       55.02     52.75 o 
   5  -7   7       19.59       32.65     67.38 o 
  -6  -6   7       92.38      100.67     60.31 o 
  -5  -6   7      526.61      477.54     81.61 o 
  -4  -6   7       10.64       -6.38     44.11 o 
  -3  -6   7       31.65       46.62     54.47 o 
  -2  -6   7       23.57       22.59     27.71 o 
  -1  -6   7        4.04      -30.34     35.01 o 
   0  -6   7      762.01      772.09    125.55 o 
   1  -6   7      689.06      759.65     80.32 o 
   2  -6   7        3.80       34.48     36.99 o 
   3  -6   7      780.19      783.67     91.92 o 
   4  -6   7      234.44      239.04     67.25 o 
   5  -6   7        0.46       17.35     63.03 o 
   6  -6   7        0.06        0.15     71.78 o 
  -6  -5   7        2.01       -0.74     58.03 o 
  -5  -5   7      484.02      567.57    141.12 o 
  -4  -5   7      568.34      467.77     74.14 o 
  -3  -5   7      195.60      198.86     53.32 o 
  -2  -5   7      999.64      982.81     76.62 o 
  -1  -5   7      999.45     1239.39    121.79 o 
   0  -5   7      230.05      285.67     37.61 o 
   1  -5   7      188.24      139.99     43.28 o 
   2  -5   7      494.61      417.40     68.32 o 
   3  -5   7        5.57       56.77     42.82 o 
   4  -5   7      356.30      340.00     67.93 o 
   5  -5   7       76.14       85.10     67.33 o 
   6  -5   7        2.01       38.68     76.00 o 
  -6  -4   7       63.72      156.74     71.59 o 
  -5  -4   7        0.10       -3.92     46.09 o 
  -4  -4   7      123.39       96.78     48.29 o 
  -3  -4   7       26.28      -27.01     31.66 o 
  -2  -4   7       15.74       47.91     44.01 o 
  -1  -4   7     2905.21     2648.80    110.00 o 
   0  -4   7     1468.40     1528.48     76.97 o 
   1  -4   7        4.28       -0.87     26.22 o 
   2  -4   7      208.93      146.67     43.82 o 
   3  -4   7      422.69      380.20     64.09 o 
   4  -4   7       77.65      112.95     49.69 o 
   5  -4   7        6.68       25.35     56.42 o 
   6  -4   7       14.64       21.31     66.47 o 
  -6  -3   7      286.06      184.18     90.81 o 
  -5  -3   7      402.74      521.38     85.93 o 
  -4  -3   7      172.33      120.99     50.03 o 
  -3  -3   7     1384.17     1339.61    219.79 o 
  -2  -3   7      129.76      148.76     29.37 o 
  -1  -3   7      198.99      222.82     39.37 o 
   0  -3   7       57.67       33.41     19.79 o 
   1  -3   7       48.04       36.81     18.85 o 
   2  -3   7     2807.63     2880.39    150.99 o 
   3  -3   7     1141.59     1151.16    158.50 o 
   4  -3   7      187.55      189.99     55.04 o 
   5  -3   7      107.50      188.39    115.82 o 
   6  -3   7        1.36      -68.72     57.27 o 
   7  -3   7        0.49      131.53    157.59 o 
  -6  -2   7        1.58     -106.22    150.70 o 
  -5  -2   7      191.00      156.18     62.40 o 
  -4  -2   7      587.07      556.14    199.08 o 
  -3  -2   7     1563.64     1441.65    132.41 o 
  -2  -2   7     3046.67     2575.40    125.98 o 
  -1  -2   7       52.76       31.54     18.58 o 
   0  -2   7     3241.00     2902.75    110.93 o 
   1  -2   7      265.22      280.99     31.05 o 
   2  -2   7        4.48        8.12     25.77 o 
   3  -2   7      126.74      160.15     43.29 o 
   4  -2   7       32.49       -1.93     58.63 o 
   5  -2   7       50.66      -34.52     42.60 o 
   6  -2   7       75.59       92.51     67.23 o 
   7  -2   7       92.59      190.12    102.57 o 
  -6  -1   7       34.76       52.92     60.83 o 
  -5  -1   7      515.21      517.26     87.23 o 
  -4  -1   7      303.97      294.80     66.26 o 
  -3  -1   7       33.28       23.01     29.69 o 
  -2  -1   7      109.81      113.73     35.86 o 
  -1  -1   7     3475.38     3308.67    122.17 o 
   0  -1   7      589.05      580.45     40.41 o 
   1  -1   7     1081.25      944.34     56.75 o 
   2  -1   7     5329.58     5160.57    180.55 o 
   3  -1   7      176.47      132.13     39.61 o 
   4  -1   7      694.68      617.60    103.20 o 
   5  -1   7      297.32      320.69     70.24 o 
   6  -1   7       82.32      128.61     69.22 o 
   7  -1   7       26.26       62.09     73.35 o 
  -6   0   7       26.84      -38.48     59.01 o 
  -5   0   7        5.77       -9.82     47.70 o 
  -4   0   7     1924.72     1666.63    125.53 o 
  -3   0   7     1263.07     1203.43     95.20 o 
  -2   0   7        7.13      -20.74     21.85 o 
  -1   0   7     5106.91     4759.56    164.82 o 
   0   0   7      193.83      228.40     29.99 o 
   1   0   7     2096.61     2382.66     93.66 o 
   2   0   7     3014.33     3327.27    124.70 o 
   3   0   7      313.41      276.75     48.93 o 
   4   0   7      855.38      849.67    113.90 o 
   5   0   7      347.28      207.84     60.13 o 
   6   0   7        8.52        5.49     57.71 o 
   7   0   7       42.42       96.50    156.40 o 
  -6   1   7       14.33       35.10     62.13 o 
  -5   1   7        0.19      -43.01     44.34 o 
  -4   1   7       64.94       15.67     43.66 o 
  -3   1   7     1146.33     1083.91     90.39 o 
  -2   1   7      320.15      314.43     46.87 o 
  -1   1   7     2120.77     1997.54     79.87 o 
   0   1   7     6141.19     5549.67    188.48 o 
   1   1   7     1353.12     1339.47    113.45 o 
   2   1   7     7622.46     8092.50    269.41 o 
   3   1   7      763.82      706.95     58.94 o 
   4   1   7       38.34       15.97     37.57 o 
   5   1   7       74.27      181.63     58.32 o 
   6   1   7      568.75      488.56     86.05 o 
   7   1   7        0.52       -6.57     66.03 o 
  -6   2   7      506.29      492.39     92.34 o 
  -5   2   7      456.14      588.11     89.59 o 
  -4   2   7        2.47       23.07     38.68 o 
  -3   2   7      489.41      463.13     64.35 o 
  -2   2   7     1085.72     1401.07     94.20 o 
  -1   2   7        0.38      -10.21     18.97 o 
   0   2   7      132.56      121.82     21.51 o 
   1   2   7    11219.19    11473.57    369.25 o 
   2   2   7      130.27      134.79     25.94 o 
   3   2   7     2933.79     2725.77    110.19 o 
   4   2   7     1698.55     1681.83     86.78 o 
   5   2   7      108.31       80.18     60.52 o 
   6   2   7      162.97      245.75     68.16 o 
   7   2   7        0.55       10.14    104.39 o 
  -6   3   7       14.71      105.59     61.32 o 
  -5   3   7      140.16       70.61     56.91 o 
  -4   3   7      163.56      239.90     84.17 o 
  -3   3   7      296.09      276.99     51.72 o 
  -2   3   7     3694.72     3698.87    177.88 o 
  -1   3   7     1262.67     1217.07     57.07 o 
   0   3   7      607.65      620.09     60.44 o 
   1   3   7     3269.70     3696.61    133.12 o 
   2   3   7      208.64      238.90     45.11 o 
   3   3   7      165.06      207.27     31.51 o 
   4   3   7      491.40      565.05     76.00 o 
   5   3   7       43.99       34.45     41.64 o 
   6   3   7       84.63       74.02     72.76 o 
   7   3   7      262.87      278.95    125.44 o 
  -6   4   7      160.80      237.17     72.74 o 
  -5   4   7        0.18       59.05     52.71 o 
  -4   4   7      389.53      464.37    163.30 o 
  -3   4   7       86.35       57.32     59.15 o 
  -2   4   7      239.71      224.64     97.60 o 
  -1   4   7      845.36      853.59     68.28 o 
   0   4   7      281.53      291.07     31.73 o 
   1   4   7    14331.72    14614.82    465.89 o 
   2   4   7     2181.80     2277.19     93.39 o 
   3   4   7      201.37      259.20     35.05 o 
   4   4   7      164.31      187.35     37.52 o 
   5   4   7       38.99       32.58     34.63 o 
   6   4   7       22.30       22.74     68.21 o 
  -6   5   7      122.21       39.50     57.56 o 
  -5   5   7        0.54      -45.83     45.62 o 
  -4   5   7      318.43      298.80     81.40 o 
  -3   5   7      940.24      855.89     91.02 o 
  -2   5   7       55.81       73.41     34.62 o 
  -1   5   7      294.11      325.32     61.31 o 
   0   5   7        1.59       10.85     15.37 o 
   1   5   7      243.52      286.93     29.28 o 
   2   5   7       18.22       43.22     19.36 o 
   3   5   7     3005.05     2780.00    111.92 o 
   4   5   7       97.67      109.83     32.94 o 
   5   5   7     1958.81     2182.90    139.74 o 
   6   5   7      234.37      185.12    100.19 o 
   7   5   7       56.09       83.82     87.31 o 
  -6   6   7       12.55       89.88     83.61 o 
  -5   6   7        0.06      -11.68     52.02 o 
  -4   6   7      151.74      131.51     53.29 o 
  -3   6   7      767.19      776.89    138.91 o 
  -2   6   7     1785.56     1679.98    120.76 o 
  -1   6   7      110.94      168.58     42.04 o 
   0   6   7      119.04      117.01     22.83 o 
   1   6   7     6571.90     6295.96    213.70 o 
   2   6   7       72.16      107.85     22.62 o 
   3   6   7      123.80      148.78     27.35 o 
   4   6   7       33.37       36.45     36.50 o 
   5   6   7      325.41      346.40     64.04 o 
   6   6   7      533.20      493.47     84.59 o 
   7   6   7      158.92      -22.32     77.38 o 
  -6   7   7        0.69       -3.64    124.96 o 
  -5   7   7      238.27      204.15     96.97 o 
  -4   7   7      144.80      118.35     50.64 o 
  -3   7   7        2.25        7.55     36.53 o 
  -2   7   7      144.83      161.57     70.80 o 
  -1   7   7        0.82      -13.82     17.66 o 
   0   7   7     1106.11     1034.80     57.49 o 
   1   7   7     3494.13     3466.94    128.92 o 
   2   7   7      402.28      450.71     60.78 o 
   3   7   7       95.39      109.18     37.15 o 
   4   7   7      281.09      290.87     65.03 o 
   5   7   7        1.44       26.50     41.65 o 
   6   7   7       20.33       37.73     54.58 o 
   7   7   7       11.20       -2.03     84.66 o 
  -5   8   7       23.27       -3.82     53.49 o 
  -4   8   7      215.20      252.23     62.76 o 
  -3   8   7        2.66      -35.25     33.74 o 
  -2   8   7      647.57      654.72    122.72 o 
  -1   8   7      672.31      643.21     51.46 o 
   0   8   7      102.37      105.70     25.63 o 
   1   8   7     2297.03     2323.01     94.90 o 
   2   8   7      324.99      254.34     78.46 o 
   3   8   7       12.59       29.73     32.01 o 
   4   8   7       41.80       27.97     37.73 o 
   5   8   7      546.72      518.52    163.47 o 
   6   8   7       38.78        0.71     52.52 o 
   7   8   7       53.11      -22.94     70.84 o 
  -5   9   7       17.21       31.90     91.30 o 
  -4   9   7       28.54       13.67     56.71 o 
  -3   9   7        5.10       65.89     45.98 o 
  -2   9   7       72.18       47.46     44.95 o 
  -1   9   7      669.25      794.50     58.35 o 
   0   9   7     1464.97     1629.47     81.76 o 
   1   9   7       18.94       15.60     72.03 o 
   2   9   7     1127.14      961.12     93.37 o 
   3   9   7      316.94      320.30     78.60 o 
   4   9   7        7.15       27.23     43.97 o 
   5   9   7       59.12        4.04     44.58 o 
   6   9   7      291.77      523.57    121.63 o 
   7   9   7        1.83       11.36     67.34 o 
  -5  10   7       48.52      110.26    123.91 o 
  -4  10   7       14.76       99.18     55.46 o 
  -3  10   7      294.09      357.47     70.00 o 
  -2  10   7      365.58      390.84     63.17 o 
  -1  10   7        3.81       20.32     26.81 o 
   0  10   7      318.14      389.01     44.33 o 
   1  10   7       21.45       33.31     31.17 o 
   2  10   7      118.18      157.49     51.46 o 
   3  10   7     1176.96     1146.46    103.62 o 
   4  10   7       40.65       77.32     42.73 o 
   5  10   7      358.74      328.89     72.12 o 
   6  10   7      200.92      115.79     60.85 o 
   7  10   7        7.35       30.47     64.95 o 
  -5  11   7        5.75      -15.32    103.76 o 
  -4  11   7        3.56      -10.07     77.94 o 
  -3  11   7      135.10      263.96     66.61 o 
  -2  11   7      321.14      297.79    122.75 o 
  -1  11   7       74.95       68.67     52.58 o 
   0  11   7      982.08     1009.72     92.59 o 
   1  11   7      352.99      291.86     54.40 o 
   2  11   7       75.75        8.44     33.75 o 
   3  11   7       22.95      -31.14     33.13 o 
   4  11   7      212.63      172.70     74.69 o 
   5  11   7       22.80      -22.05     45.79 o 
   6  11   7      134.75      152.63     65.56 o 
   7  11   7       96.75      108.55     69.88 o 
  -4  12   7       19.10       96.41     92.14 o 
  -3  12   7       22.92      -18.04     54.64 o 
  -2  12   7       71.10       47.52     77.76 o 
  -1  12   7       53.60       96.47     42.12 o 
   0  12   7        2.49       -1.02     37.26 o 
   1  12   7       38.48       29.45     40.05 o 
   2  12   7      425.53      423.60     65.55 o 
   3  12   7       24.15       65.82     42.75 o 
   4  12   7       17.32        7.00     43.16 o 
   5  12   7        4.93       32.32     52.06 o 
   6  12   7       29.06      -25.80     57.77 o 
   7  12   7        0.04      -37.02     57.61 o 
  -4  13   7       34.67       48.48    102.43 o 
  -3  13   7       30.88      134.61     89.06 o 
  -2  13   7        0.94       17.63     73.88 o 
  -1  13   7        6.32      -36.97     40.56 o 
   0  13   7      177.11      148.04     53.51 o 
   1  13   7       64.63       43.35     41.82 o 
   2  13   7       35.03       48.56     43.54 o 
   3  13   7        8.53       18.63     42.61 o 
   4  13   7       69.76       44.65     50.14 o 
   5  13   7      167.74      186.15     66.10 o 
   6  13   7       99.22       54.44     64.02 o 
  -2  14   7        2.05       -3.43     75.35 o 
  -1  14   7       79.58      178.35     57.97 o 
   0  14   7      322.65      411.05     73.31 o 
   1  14   7        2.77       51.89     47.68 o 
   2  14   7      121.25       98.40     49.58 o 
   3  14   7       32.53       61.35     60.24 o 
   4  14   7        3.21      -11.10     50.02 o 
   5  14   7        0.44       21.58     83.54 o 
   6  14   7        3.25      -20.48     65.96 o 
  -1  15   7       10.02      -12.30     49.83 o 
   0  15   7        0.94        6.66     69.75 o 
   1  15   7       46.51       71.13     51.21 o 
   2  15   7       56.19      109.83     54.62 o 
   3  15   7        1.99      -16.33     49.17 o 
   4  15   7       60.44       35.92     76.89 o 
   5  15   7       11.91      -25.76     70.84 o 
   6  15   7       16.10       66.05     79.21 o 
  -1  16   7       45.50      100.51     60.78 o 
   0  16   7       49.39      192.28     67.77 o 
   1  16   7        2.82        0.27     55.41 o 
   2  16   7       65.42       31.06     55.60 o 
   3  16   7        4.24       68.16     56.38 o 
   4  16   7       89.15      123.77     72.64 o 
   5  16   7       22.06        0.93     80.90 o 
  -1  17   7       17.87       85.50     79.76 o 
   0  17   7        0.75        1.78     55.67 o 
   1  17   7        4.97      -48.43     53.89 o 
   2  17   7       67.36      115.73     89.27 o 
   3  17   7        8.85      -30.15     49.23 o 
   4  17   7       17.83       98.33     77.63 o 
   5  17   7       14.27       57.02    109.63 o 
  -1  18   7        4.20       35.89     82.21 o 
   0  18   7        2.53       19.49     61.68 o 
   1  18   7        4.61       42.94     67.69 o 
   2  18   7        0.44       -9.43     51.91 o 
   3  18   7       19.62       -0.39     63.74 o 
   4  18   7        0.22       47.65     89.31 o 
   1  19   7        2.07      133.38     79.38 o 
   2  19   7        1.12      -59.36     65.20 o 
  -1 -13   8       60.79       75.35     95.64 o 
   0 -13   8       29.91       34.14     66.37 o 
   1 -13   8        1.41       56.66     71.93 o 
  -1 -12   8        6.41       73.41     62.12 o 
   0 -12   8       18.80      -68.85     75.81 o 
   1 -12   8        1.82        4.13     67.93 o 
   2 -12   8       70.52      113.99     75.46 o 
  -4 -11   8        0.34      109.28     83.82 o 
  -2 -11   8       93.80      230.32    109.21 o 
  -1 -11   8       32.83       75.68     60.86 o 
   0 -11   8        4.16       37.54     58.98 o 
   1 -11   8        1.79       39.51     60.97 o 
   2 -11   8       14.23       23.32     62.09 o 
   3 -11   8       44.43       36.53     61.25 o 
  -5 -10   8       56.59      159.87     71.85 o 
  -4 -10   8        1.21      283.00     89.76 o 
  -3 -10   8        1.63       36.90     63.49 o 
  -2 -10   8      271.64      262.64    104.25 o 
  -1 -10   8       56.54       99.14     55.52 o 
   0 -10   8       73.05      123.19     56.13 o 
   1 -10   8       72.85      116.69    106.41 o 
   2 -10   8       70.37      116.12     63.50 o 
   3 -10   8        4.43       39.06     59.30 o 
   4 -10   8        5.06       62.36     91.79 o 
  -5  -9   8       11.18       78.36     73.53 o 
  -4  -9   8      222.62      386.34    115.86 o 
  -3  -9   8       28.73       20.32     51.56 o 
  -2  -9   8        9.40      -69.68     68.63 o 
  -1  -9   8        0.15        5.20     71.08 o 
   0  -9   8       49.62      -29.71     42.45 o 
   1  -9   8      109.67       88.15     53.82 o 
   2  -9   8      287.51      200.87     70.16 o 
   3  -9   8        7.28      -50.28     51.39 o 
   4  -9   8       48.74       60.68     54.89 o 
  -5  -8   8        1.40      124.68     70.31 o 
  -4  -8   8       98.74       84.79     60.91 o 
  -3  -8   8      128.62       92.96     53.53 o 
  -2  -8   8      288.60      386.18     75.67 o 
  -1  -8   8      228.68      285.76     60.68 o 
   0  -8   8      354.26      422.57     73.45 o 
   1  -8   8       52.99       35.28     44.37 o 
   2  -8   8      193.94      206.15     61.63 o 
   3  -8   8        6.26      -36.58     51.18 o 
   4  -8   8       70.64       73.61     56.28 o 
   5  -8   8       50.36       81.92     56.99 o 
  -5  -7   8      152.94      122.18     65.47 o 
  -4  -7   8        1.31       -0.81     78.46 o 
  -3  -7   8        8.37      -24.02     80.35 o 
  -2  -7   8        2.42       65.61     79.27 o 
  -1  -7   8        0.57       39.48     39.38 o 
   0  -7   8      441.59      507.22     74.07 o 
   1  -7   8      689.08      654.67     86.41 o 
   2  -7   8        0.45      -12.98     45.20 o 
   3  -7   8        3.98      -20.66     46.67 o 
   4  -7   8       97.74      122.05     64.00 o 
   5  -7   8        0.87       50.26    100.82 o 
  -6  -6   8        1.95       53.00     60.24 o 
  -5  -6   8      129.95      207.82     68.07 o 
  -4  -6   8      476.49      434.36     79.39 o 
  -3  -6   8      161.80      143.82     50.36 o 
  -2  -6   8      661.85      792.54     83.70 o 
  -1  -6   8      367.31      470.36     51.76 o 
   0  -6   8        7.85       52.46     41.63 o 
   1  -6   8       60.87       43.47     38.17 o 
   2  -6   8       19.91      -42.17     38.65 o 
   3  -6   8      112.13      -20.43     43.57 o 
   4  -6   8      241.86      116.48    115.82 o 
   5  -6   8       67.43      162.45    106.27 o 
   6  -6   8        1.50       65.49     94.87 o 
  -6  -5   8        5.12      -25.66     45.73 o 
  -5  -5   8       23.10       95.91    113.73 o 
  -4  -5   8        1.76      -19.28     44.83 o 
  -3  -5   8      199.13      165.91     48.05 o 
  -2  -5   8      339.26      328.29     55.36 o 
  -1  -5   8     1822.74     1846.27     91.45 o 
   0  -5   8        8.41       50.14     35.81 o 
   1  -5   8      550.00      572.85     77.00 o 
   2  -5   8      837.83      771.19     85.37 o 
   3  -5   8       89.86       52.49     46.85 o 
   4  -5   8        7.43       45.60     52.10 o 
   5  -5   8       38.09       68.38     66.69 o 
   6  -5   8        3.95       -6.10     73.86 o 
  -6  -4   8      233.09      293.49     78.70 o 
  -5  -4   8        5.24       14.54     81.12 o 
  -4  -4   8      508.25      551.42     81.98 o 
  -3  -4   8      531.55      735.50    184.00 o 
  -2  -4   8        3.07       43.58     34.51 o 
  -1  -4   8        0.80        4.15     31.21 o 
   0  -4   8      824.97      905.29     61.28 o 
   1  -4   8       58.96       28.44     33.65 o 
   2  -4   8       81.90       35.44     36.47 o 
   3  -4   8      977.01      917.89     95.17 o 
   4  -4   8       54.24       26.47     46.77 o 
   5  -4   8      100.12       29.27     59.82 o 
   6  -4   8       12.43       45.36     71.19 o 
  -6  -3   8       12.68       -7.66     81.26 o 
  -5  -3   8       85.82      142.74    111.38 o 
  -4  -3   8        0.25      -10.66     38.34 o 
  -3  -3   8     2195.62     2350.63    139.21 o 
  -2  -3   8     1388.72     1329.93    102.60 o 
  -1  -3   8       48.80       36.78     25.39 o 
   0  -3   8     2365.75     2275.66    101.26 o 
   1  -3   8      576.87      613.18    125.76 o 
   2  -3   8       55.15       53.65     39.49 o 
   3  -3   8      389.83      390.03     62.41 o 
   4  -3   8      175.47      112.77     71.40 o 
   5  -3   8       25.10       41.63     56.57 o 
   6  -3   8      217.50      219.61     76.87 o 
  -6  -2   8       45.02      -39.05     63.65 o 
  -5  -2   8      337.42      285.52    108.06 o 
  -4  -2   8       78.73      150.92     48.09 o 
  -3  -2   8       99.56      125.62     43.77 o 
  -2  -2   8      831.55      899.44     83.35 o 
  -1  -2   8      192.05      246.99     32.92 o 
   0  -2   8       23.49       25.74     19.27 o 
   1  -2   8     5869.03     5410.52    190.58 o 
   2  -2   8      551.91      517.25     64.15 o 
   3  -2   8      435.52      413.82    114.04 o 
   4  -2   8      498.74      500.75     89.24 o 
   5  -2   8      125.42      129.15     62.51 o 
   6  -2   8       26.09      102.76     67.40 o 
   7  -2   8        7.02       28.31     76.77 o 
  -6  -1   8       53.78       88.84     71.91 o 
  -5  -1   8      564.71      549.07    139.58 o 
  -4  -1   8      540.24      561.10     77.21 o 
  -3  -1   8        7.98      -12.21     32.85 o 
  -2  -1   8     1098.99     1054.85     88.08 o 
  -1  -1   8      341.17      416.66     37.31 o 
   0  -1   8      215.80      234.58     30.25 o 
   1  -1   8       69.58       86.85     21.55 o 
   2  -1   8     1321.38     1485.42    104.68 o 
   3  -1   8       13.67      -28.39     28.54 o 
   4  -1   8      976.14      798.31    113.41 o 
   5  -1   8       63.46       60.90     75.35 o 
   6  -1   8       11.34      -26.52     62.34 o 
   7  -1   8       13.54       88.93     82.98 o 
  -6   0   8       54.28       20.49     61.01 o 
  -5   0   8        9.98       35.00     69.16 o 
  -4   0   8      521.96      418.59    193.17 o 
  -3   0   8      143.83      100.05     64.30 o 
  -2   0   8      268.12      312.76     50.89 o 
  -1   0   8     5058.22     4763.51    168.05 o 
   0   0   8     1580.86     1543.42     95.77 o 
   1   0   8      866.83      973.73     56.15 o 
   2   0   8       30.34       62.86     24.43 o 
   3   0   8       89.62      137.47     67.41 o 
   4   0   8       39.59       -5.95     36.19 o 
   5   0   8      236.50      449.91    171.52 o 
   6   0   8      109.20      138.01    160.95 o 
   7   0   8        2.96        5.25     69.55 o 
  -6   1   8      451.10      439.78     91.39 o 
  -5   1   8      574.31      511.89     89.84 o 
  -4   1   8       61.61       -3.56     41.29 o 
  -3   1   8     1269.91     1129.20    188.66 o 
  -2   1   8       39.54      117.24     37.57 o 
  -1   1   8      169.48      249.07     53.59 o 
   0   1   8     1030.49     1084.87     77.26 o 
   1   1   8       61.86       60.83     21.31 o 
   2   1   8     1615.69     1666.10     90.67 o 
   3   1   8     1704.19     1510.85     76.51 o 
   4   1   8     1430.30     1057.50     98.31 o 
   5   1   8      125.43      131.69     56.53 o 
   6   1   8      199.01      243.83     74.43 o 
   7   1   8        8.97      -42.99    125.69 o 
  -6   2   8       19.92        9.40     61.10 o 
  -5   2   8      105.00      100.80    112.50 o 
  -4   2   8      196.95      226.90     60.24 o 
  -3   2   8      737.81      645.84    111.73 o 
  -2   2   8     6290.66     5683.14    346.74 o 
  -1   2   8      402.59      426.91     33.77 o 
   0   2   8      783.78      849.73     50.48 o 
   1   2   8     2180.80     2150.62     88.64 o 
   2   2   8       56.24       37.12     25.90 o 
   3   2   8      492.43      561.03     60.93 o 
   4   2   8      260.02      317.54     55.75 o 
   5   2   8      131.53      127.70     53.49 o 
   6   2   8      152.36      101.99     65.21 o 
   7   2   8       83.97       77.94    114.74 o 
  -6   3   8       65.51      108.90     64.27 o 
  -5   3   8        3.46       12.86     52.19 o 
  -4   3   8        8.61       15.37     41.37 o 
  -3   3   8       70.71       45.43     35.56 o 
  -2   3   8      417.57      435.29     65.59 o 
  -1   3   8     2772.72     2527.07     98.69 o 
   0   3   8        7.85       -6.18     15.39 o 
   1   3   8     1655.07     1462.28     67.60 o 
   2   3   8     3367.01     3206.39    124.55 o 
   3   3   8      500.70      582.10     50.04 o 
   4   3   8       24.96       30.31     29.32 o 
   5   3   8      382.96      356.87     65.25 o 
   6   3   8        2.35      114.81     82.07 o 
   7   3   8      219.05       96.06    108.86 o 
  -6   4   8       27.78       75.66     60.48 o 
  -5   4   8       15.90       36.88     51.80 o 
  -4   4   8     1287.38     1226.52    130.83 o 
  -3   4   8      285.59      304.89     56.64 o 
  -2   4   8        9.59      -28.26     27.79 o 
  -1   4   8     1252.43     1271.49     81.11 o 
   0   4   8       20.16       31.71     18.77 o 
   1   4   8       29.66       27.73     33.61 o 
   2   4   8     2276.98     2616.92    106.46 o 
   3   4   8     1276.44     1354.54     75.38 o 
   4   4   8       20.48       42.12     40.17 o 
   5   4   8     1298.84     1331.07    111.86 o 
   6   4   8      121.63      -28.83     68.63 o 
   7   4   8        0.73      -60.17    104.32 o 
  -6   5   8       59.95      157.51     66.65 o 
  -5   5   8        2.33      -11.50     91.83 o 
  -4   5   8      166.71      187.26    104.28 o 
  -3   5   8     1483.43     1467.51    181.45 o 
  -2   5   8      364.65      484.35     62.43 o 
  -1   5   8     2272.72     2126.49     87.22 o 
   0   5   8     3672.06     3440.32    127.13 o 
   1   5   8      390.66      400.96     38.17 o 
   2   5   8      549.43      492.19     43.07 o 
   3   5   8     1002.60     1088.28     67.15 o 
   4   5   8      324.50      367.77     45.78 o 
   5   5   8      326.08      382.63    165.53 o 
   6   5   8      223.28       61.57     77.31 o 
   7   5   8       26.29       66.47     96.06 o 
  -6   6   8       43.34      133.92     83.56 o 
  -5   6   8      152.58       67.84     55.34 o 
  -4   6   8       80.68       35.50     43.76 o 
  -3   6   8       82.53       58.47     42.20 o 
  -2   6   8        2.06      -19.34     26.66 o 
  -1   6   8      124.26      147.34     38.23 o 
   0   6   8     1217.39     1123.93     61.67 o 
   1   6   8     1881.83     1640.83     73.54 o 
   2   6   8        9.94       15.69     24.84 o 
   3   6   8     3135.38     3033.90    141.56 o 
   4   6   8      114.36      147.90     47.94 o 
   5   6   8      342.11      329.54     63.35 o 
   6   6   8        0.98      104.11     86.75 o 
   7   6   8        0.13       -0.35     81.51 o 
  -6   7   8       32.40        5.81    104.74 o 
  -5   7   8      221.17      197.93     67.20 o 
  -4   7   8      224.12      189.84     65.66 o 
  -3   7   8        5.70       12.61     38.63 o 
  -2   7   8     1124.02     1119.28    112.12 o 
  -1   7   8     1662.73     1600.94     76.78 o 
   0   7   8      368.90      387.51     38.63 o 
   1   7   8      522.09      582.15     44.90 o 
   2   7   8      160.15      210.42     30.32 o 
   3   7   8       14.05       20.82     34.24 o 
   4   7   8     3174.55     2871.08    156.81 o 
   5   7   8      271.36      248.57     61.43 o 
   6   7   8       67.02      100.22     56.07 o 
   7   7   8      172.04       65.07     91.58 o 
  -5   8   8       40.50       50.77     59.25 o 
  -4   8   8        4.85       -1.83     44.65 o 
  -3   8   8       54.58       34.34     42.94 o 
  -2   8   8      433.96      444.68     63.86 o 
  -1   8   8     1142.54     1278.71     71.26 o 
   0   8   8     1161.77     1125.97     65.16 o 
   1   8   8      578.84      598.50     81.21 o 
   2   8   8     2916.94     2610.99    204.64 o 
   3   8   8      192.93      135.87     41.11 o 
   4   8   8       75.05       20.06     75.88 o 
   5   8   8        0.90      -51.10     39.14 o 
   6   8   8        8.44       11.45     61.95 o 
   7   8   8       12.38       78.50    105.23 o 
  -5   9   8       14.07       32.80     63.34 o 
  -4   9   8       82.12      165.08     56.77 o 
  -3   9   8      146.97      139.04     51.30 o 
  -2   9   8      101.10      114.58     42.51 o 
  -1   9   8        0.02      -19.89     23.39 o 
   0   9   8       52.53       51.63     26.25 o 
   1   9   8        0.50       11.31     38.45 o 
   2   9   8      807.16      809.69     79.39 o 
   3   9   8      181.12      166.05     52.33 o 
   4   9   8       31.81       33.25     40.42 o 
   5   9   8       37.57       -8.10     46.18 o 
   6   9   8      258.15      475.83     86.35 o 
   7   9   8       48.05       56.00     69.45 o 
  -5  10   8        0.02      -69.40    105.79 o 
  -4  10   8        5.63       -1.92     47.89 o 
  -3  10   8       77.90      117.18     50.48 o 
  -2  10   8      313.62      391.91     64.25 o 
  -1  10   8       54.61       56.90     30.68 o 
   0  10   8       13.65        3.76     30.64 o 
   1  10   8      337.01      376.49     59.43 o 
   2  10   8        3.68        4.92     30.52 o 
   3  10   8        4.07        7.52     54.85 o 
   4  10   8      199.68      202.26     56.06 o 
   5  10   8       12.35      -48.00     41.45 o 
   6  10   8      318.46      384.36    171.97 o 
   7  10   8       21.94      -44.77     65.70 o 
  -4  11   8       30.35       19.08     50.15 o 
  -3  11   8       33.79       54.39     64.37 o 
  -2  11   8        5.02        9.49     41.06 o 
  -1  11   8       10.30      -13.39     37.36 o 
   0  11   8       57.20       41.91     38.59 o 
   1  11   8     1836.71     1811.95    124.52 o 
   2  11   8       73.14      166.25     46.26 o 
   3  11   8       14.91       33.02     37.77 o 
   4  11   8      663.55      688.47     85.99 o 
   5  11   8        3.66      -60.31     45.61 o 
   6  11   8        0.33      -22.36     59.10 o 
   7  11   8        2.60      -63.21     61.95 o 
  -4  12   8       61.03      182.47    101.94 o 
  -3  12   8       35.65       17.41     50.34 o 
  -2  12   8      122.21       86.56     49.44 o 
  -1  12   8       54.93        1.90     38.51 o 
   0  12   8       77.17       25.76     40.13 o 
   1  12   8      111.72       50.76     39.67 o 
   2  12   8        8.46        0.16     38.80 o 
   3  12   8        0.40       46.14     42.57 o 
   4  12   8      145.01      120.22     76.26 o 
   5  12   8      206.12      363.62     76.75 o 
   6  12   8        1.11      -10.05     60.27 o 
   7  12   8        7.02        3.86     67.77 o 
  -4  13   8        4.46     -105.30     88.43 o 
  -3  13   8       11.78       70.47     57.60 o 
  -2  13   8       11.64      -26.17     66.40 o 
  -1  13   8        2.38       -8.67     42.52 o 
   0  13   8      217.50      248.37    115.68 o 
   1  13   8       59.50       56.01     42.91 o 
   2  13   8      222.61      339.00     68.22 o 
   3  13   8        1.39      -43.23     41.56 o 
   4  13   8       17.87       50.16     68.28 o 
   5  13   8       70.12       26.52     52.14 o 
   6  13   8        5.63      -22.68     53.31 o 
  -2  14   8       58.28      -38.48     81.86 o 
  -1  14   8        0.69       86.22     50.82 o 
   0  14   8       89.71      132.35     53.59 o 
   1  14   8       50.92       73.82    100.19 o 
   2  14   8       32.12       67.81     48.71 o 
   3  14   8      284.00      272.83     67.41 o 
   4  14   8       87.33      113.65     53.95 o 
   5  14   8        0.51       50.26     59.61 o 
   6  14   8       24.18       34.16     87.00 o 
  -2  15   8       20.90       99.91     94.17 o 
  -1  15   8        7.01       -2.52     62.62 o 
   0  15   8       22.82      -50.60     63.28 o 
   1  15   8       99.20      163.97     95.26 o 
   2  15   8       24.24       26.60     50.16 o 
   3  15   8       89.33      158.81     64.34 o 
   4  15   8        2.29      -11.19     89.55 o 
   5  15   8        6.31       59.27    116.45 o 
   6  15   8        0.93       45.45     76.03 o 
  -1  16   8       29.33      -35.27     55.05 o 
   0  16   8       29.54        6.95     57.05 o 
   1  16   8      135.72       95.36     91.34 o 
   2  16   8       23.70        3.42     71.85 o 
   3  16   8        0.66      -28.74    118.03 o 
   4  16   8        8.74       17.80    111.31 o 
   5  16   8       10.95       56.20     91.44 o 
  -1  17   8       15.35       10.50     63.58 o 
   0  17   8        9.11        3.51    112.71 o 
   1  17   8        5.60      -76.99     54.08 o 
   2  17   8        1.06      -17.96     55.84 o 
   3  17   8       31.15      128.27     65.31 o 
   4  17   8        9.40     -109.17     87.14 o 
   0  18   8       32.45       19.44     65.74 o 
   1  18   8       18.30       -6.04     59.15 o 
   2  18   8       15.20      -54.54     48.23 o 
   3  18   8       15.28       10.01     60.41 o 
   2  19   8        0.00       82.83     76.32 o 
  -1 -13   9       24.63      -93.61     99.98 o 
   0 -13   9        3.63      -31.23     65.83 o 
  -1 -12   9        7.07      -48.78     60.30 o 
   0 -12   9        4.46       41.60     62.85 o 
   1 -12   9       23.74       53.91     70.87 o 
   2 -12   9        1.40        6.20     65.08 o 
  -2 -11   9        5.55      -16.65     91.16 o 
  -1 -11   9        8.12       32.99     59.09 o 
   0 -11   9       42.67       54.21     62.16 o 
   1 -11   9      116.56      112.40     65.55 o 
   2 -11   9        6.89      -36.69     59.63 o 
   3 -11   9       19.93        0.21     67.91 o 
  -4 -10   9      143.20      486.11    116.91 o 
  -3 -10   9       11.04      134.12    103.76 o 
  -2 -10   9        0.28       90.04     96.48 o 
  -1 -10   9       18.29      -42.61     51.29 o 
   0 -10   9       29.54       46.72     57.68 o 
   1 -10   9       99.93      -38.62     61.60 o 
   2 -10   9       41.71       12.65     57.90 o 
   3 -10   9        1.57       62.55     67.18 o 
  -4  -9   9       94.61      131.25     82.56 o 
  -3  -9   9       82.59      164.64     81.47 o 
  -2  -9   9        0.94       16.72     82.63 o 
  -1  -9   9      196.68      266.06     67.61 o 
   0  -9   9      107.53      179.56     97.35 o 
   1  -9   9        1.32       57.39     58.15 o 
   2  -9   9       41.98       59.50     59.89 o 
   3  -9   9       27.05      104.75     65.67 o 
   4  -9   9        2.42       58.00     52.48 o 
  -5  -8   9        0.90       57.79     69.82 o 
  -4  -8   9        7.05       23.80     59.03 o 
  -3  -8   9       84.84      226.75     66.19 o 
  -2  -8   9        6.61       43.52     82.35 o 
  -1  -8   9      157.60      140.76     65.00 o 
   0  -8   9      438.98      468.44    152.49 o 
   1  -8   9       49.77       94.36     52.52 o 
   2  -8   9        3.65        2.74     51.32 o 
   3  -8   9      126.41      149.61     73.39 o 
   4  -8   9        9.77       98.69     59.59 o 
  -5  -7   9      237.22      318.01     78.34 o 
  -4  -7   9       65.57       81.75     59.17 o 
  -3  -7   9      215.88      281.24     65.91 o 
  -2  -7   9      316.49      375.30    228.75 o 
  -1  -7   9        1.51       30.78     42.38 o 
   0  -7   9        2.08       40.42     44.18 o 
   1  -7   9        0.41      -10.55     43.39 o 
   2  -7   9       72.63       56.30     88.33 o 
   3  -7   9      106.53       87.80     55.76 o 
   4  -7   9        6.53      -73.03    159.55 o 
   5  -7   9        7.02      -62.66     67.14 o 
  -5  -6   9        3.06       20.26     57.12 o 
  -4  -6   9        4.91      -72.94     60.27 o 
  -3  -6   9       32.30       27.31     47.44 o 
  -2  -6   9     1049.17     1027.01     98.21 o 
  -1  -6   9      469.31      450.04     67.24 o 
   0  -6   9        7.35       -1.91     37.23 o 
   1  -6   9      938.84      949.34     98.75 o 
   2  -6   9      209.90      108.58     52.56 o 
   3  -6   9        0.25       13.43     71.92 o 
   4  -6   9       25.02      -24.09     53.72 o 
   5  -6   9       92.32      100.38     71.70 o 
  -6  -5   9      101.23       36.66     90.04 o 
  -5  -5   9       31.29       -1.12     60.38 o 
  -4  -5   9      757.54      738.86    100.05 o 
  -3  -5   9       93.91      159.70     58.94 o 
  -2  -5   9       12.33       45.38     36.98 o 
  -1  -5   9       49.01       95.24     32.62 o 
   0  -5   9      245.45      223.21     49.78 o 
   1  -5   9        3.43       36.62     39.73 o 
   2  -5   9      707.35      637.47     82.11 o 
   3  -5   9       50.89       29.60     45.83 o 
   4  -5   9       16.99      124.74     61.15 o 
   5  -5   9      193.01      182.02    122.23 o 
   6  -5   9       59.68       81.27     78.53 o 
  -6  -4   9        7.81       -5.96     55.11 o 
  -5  -4   9       70.52      110.22     58.17 o 
  -4  -4   9      372.37      317.14     74.25 o 
  -3  -4   9      338.69      482.93     75.44 o 
  -2  -4   9      233.48      307.62     57.24 o 
  -1  -4   9     1113.35     1088.06    102.62 o 
   0  -4   9     1344.57     1538.80    108.24 o 
   1  -4   9      110.28      104.71     40.04 o 
   2  -4   9        0.16      -17.34     34.45 o 
   3  -4   9        3.60      -45.29     38.14 o 
   4  -4   9        0.26        1.79     48.09 o 
   5  -4   9      561.27      467.32     89.54 o 
   6  -4   9        2.93      -61.38     60.26 o 
  -6  -3   9       27.30       49.10     50.10 o 
  -5  -3   9      213.96      163.01     62.87 o 
  -4  -3   9       24.49       92.51     50.51 o 
  -3  -3   9      280.56      243.76     91.23 o 
  -2  -3   9      115.84       91.79     38.34 o 
  -1  -3   9       61.15       45.21     26.40 o 
   0  -3   9     1807.61     1754.99     84.83 o 
   1  -3   9      838.06      839.31     82.66 o 
   2  -3   9      100.95       57.65     37.54 o 
   3  -3   9      121.55      141.30     53.59 o 
   4  -3   9       11.08       53.71     45.90 o 
   5  -3   9       59.42       38.39     56.84 o 
   6  -3   9       16.40      119.55     74.12 o 
  -6  -2   9        1.15       71.78     69.11 o 
  -5  -2   9      643.39      386.00     79.58 o 
  -4  -2   9      807.65      769.26     96.23 o 
  -3  -2   9       10.71       19.68     87.31 o 
  -2  -2   9     1250.46     1147.92     94.28 o 
  -1  -2   9      203.37      233.06     34.90 o 
   0  -2   9      307.37      303.65     37.73 o 
   1  -2   9       24.36       53.24     48.80 o 
   2  -2   9        3.60       49.87     36.63 o 
   3  -2   9       11.44       15.48     35.42 o 
   4  -2   9     1069.14      899.63    102.48 o 
   5  -2   9      379.95      288.90     75.43 o 
   6  -2   9        5.54      -16.27     61.71 o 
  -6  -1   9        2.60      -46.38     62.57 o 
  -5  -1   9        0.11      -28.63     46.88 o 
  -4  -1   9       37.52       38.98     45.28 o 
  -3  -1   9      827.37      739.02    123.56 o 
  -2  -1   9      347.42      259.87     83.71 o 
  -1  -1   9     6671.56     5917.73    272.59 o 
   0  -1   9     1935.64     1831.33     82.22 o 
   1  -1   9      500.97      556.15     45.59 o 
   2  -1   9     1314.42     1252.12     99.60 o 
   3  -1   9       15.57        8.49     35.73 o 
   4  -1   9     1236.92     1120.13    150.60 o 
   5  -1   9        5.40       11.72     54.44 o 
   6  -1   9        0.35       34.80     65.29 o 
   7  -1   9       19.66      117.91     73.92 o 
  -6   0   9      175.93       75.81     67.24 o 
  -5   0   9       92.36      118.22     63.48 o 
  -4   0   9      165.52      164.33    120.16 o 
  -3   0   9      136.67      187.83     48.43 o 
  -2   0   9        0.12       36.80     30.60 o 
  -1   0   9       10.98        4.08     18.73 o 
   0   0   9     1926.95     2004.54     87.11 o 
   1   0   9       30.53        2.89     19.13 o 
   2   0   9     1446.37     1358.32    100.94 o 
   3   0   9      575.69      466.28     64.89 o 
   4   0   9      101.75       80.67     48.48 o 
   5   0   9      755.70      668.80    120.90 o 
   6   0   9        2.41       -0.28     60.23 o 
   7   0   9        1.79        1.59     73.37 o 
  -6   1   9       49.86       14.49     60.62 o 
  -5   1   9       97.81       87.19     60.67 o 
  -4   1   9        2.14        0.72     42.20 o 
  -3   1   9     2019.29     1935.02    131.64 o 
  -2   1   9     1693.77     1553.15    108.48 o 
  -1   1   9        0.50       -2.55     17.70 o 
   0   1   9     1800.83     1654.09     76.10 o 
   1   1   9      332.20      369.74     37.76 o 
   2   1   9        2.22       11.03     21.43 o 
   3   1   9      611.41      576.50    116.42 o 
   4   1   9      428.46      274.18     61.02 o 
   5   1   9      242.59      293.03     69.65 o 
   6   1   9      101.35      156.34     71.13 o 
   7   1   9        9.79      -27.29     72.96 o 
  -6   2   9       14.13      -24.96     62.74 o 
  -5   2   9      188.80      232.08     70.70 o 
  -4   2   9        3.35      -35.47     40.49 o 
  -3   2   9        6.20      -39.96     26.64 o 
  -2   2   9     2070.09     2053.47    119.68 o 
  -1   2   9      705.77      776.41     50.73 o 
   0   2   9     1148.18     1195.44     81.99 o 
   1   2   9     3441.21     3193.86    122.98 o 
   2   2   9      934.54      908.71     58.76 o 
   3   2   9       43.17       41.08     46.40 o 
   4   2   9     2019.56     1824.44    181.14 o 
   5   2   9        1.33      -38.33     46.14 o 
   6   2   9       17.25       14.23     60.37 o 
   7   2   9       48.28       37.01    110.05 o 
  -6   3   9       24.66       54.31     66.22 o 
  -5   3   9      270.78      132.26     63.76 o 
  -4   3   9      652.29      752.81     93.80 o 
  -3   3   9      112.92       72.64     44.88 o 
  -2   3   9      175.13      176.41     43.36 o 
  -1   3   9      360.84      387.25     53.14 o 
   0   3   9        0.43        8.29     43.30 o 
   1   3   9      303.89      335.47     45.12 o 
   2   3   9     1526.34     1541.76     78.61 o 
   3   3   9      242.49      231.99     37.48 o 
   4   3   9     7120.29     6643.30    298.29 o 
   5   3   9      426.42      332.41     75.49 o 
   6   3   9        0.63      -91.51     85.43 o 
   7   3   9       46.76       84.73    110.54 o 
  -6   4   9        0.47      -52.65     57.46 o 
  -5   4   9       10.46      -35.25     50.38 o 
  -4   4   9      373.41      315.67     68.01 o 
  -3   4   9     1020.92      965.10    149.90 o 
  -2   4   9       30.24       34.45     30.37 o 
  -1   4   9     2434.48     2384.30     97.29 o 
   0   4   9     2885.87     2909.53    114.16 o 
   1   4   9        0.89       14.13     18.82 o 
   2   4   9        5.08       17.28     23.57 o 
   3   4   9      584.50      600.44     71.52 o 
   4   4   9      180.49      244.37     50.95 o 
   5   4   9       28.99       45.85     46.04 o 
   6   4   9       44.99      113.55     90.18 o 
   7   4   9        1.37       60.94    110.26 o 
  -6   5   9       79.35      128.25     85.69 o 
  -5   5   9       92.45      123.50     96.10 o 
  -4   5   9        8.52       90.89     50.66 o 
  -3   5   9       98.62      115.69     51.42 o 
  -2   5   9        6.80       26.95     32.42 o 
  -1   5   9       13.36        0.35     18.77 o 
   0   5   9     1418.94     1411.81     68.86 o 
   1   5   9     1077.42      959.43     69.55 o 
   2   5   9      305.84      277.85     37.15 o 
   3   5   9     2110.17     2091.09    135.93 o 
   4   5   9      185.24      224.72     43.13 o 
   5   5   9      522.88      507.80    116.49 o 
   6   5   9        3.73       63.25     83.05 o 
  -6   6   9       49.05      140.00    116.35 o 
  -5   6   9       40.59       -7.95     95.19 o 
  -4   6   9       24.28        5.90     45.27 o 
  -3   6   9       52.57       25.95     40.59 o 
  -2   6   9     1427.50     1440.38    107.57 o 
  -1   6   9       58.65       43.24     20.87 o 
   0   6   9      406.19      394.83     39.04 o 
   1   6   9        8.96       17.46     19.48 o 
   2   6   9      192.58      217.57     37.92 o 
   3   6   9     3301.61     3162.40    128.89 o 
   4   6   9      391.04      328.76     61.90 o 
   5   6   9      156.01      175.50     57.33 o 
   6   6   9      445.52      313.44    108.23 o 
   7   6   9       64.42      169.03    105.93 o 
  -5   7   9        0.00      -34.41     56.21 o 
  -4   7   9        6.25       56.28     54.27 o 
  -3   7   9       36.67       45.07     43.32 o 
  -2   7   9      551.06      562.26     70.66 o 
  -1   7   9      581.35      609.30     53.31 o 
   0   7   9      200.66      165.09     39.95 o 
   1   7   9      750.54      847.09     69.32 o 
   2   7   9      426.09      411.49     60.56 o 
   3   7   9      164.04      147.46     57.51 o 
   4   7   9     2591.19     2574.49    146.98 o 
   5   7   9       58.85       36.06     43.08 o 
   6   7   9        6.98     -103.79     69.19 o 
   7   7   9      118.49      307.63    120.83 o 
  -5   8   9        5.16        5.23     60.31 o 
  -4   8   9      469.67      436.18    104.77 o 
  -3   8   9      390.13      467.91     73.84 o 
  -2   8   9        0.28      -35.10     56.43 o 
  -1   8   9       36.81       50.67     26.17 o 
   0   8   9       32.07       50.39     26.93 o 
   1   8   9      420.06      455.31     49.54 o 
   2   8   9      739.98      675.39     73.14 o 
   3   8   9     1249.94     1261.47    177.57 o 
   4   8   9      540.14      512.12    165.53 o 
   5   8   9      148.67      157.64    105.02 o 
   6   8   9       54.70       31.26     53.01 o 
   7   8   9        0.92     -113.69     96.48 o 
  -5   9   9        1.03       17.17     66.17 o 
  -4   9   9       12.01       -0.01     70.87 o 
  -3   9   9      493.64      468.01     78.06 o 
  -2   9   9       98.98       74.50     49.92 o 
  -1   9   9      341.33      365.50     43.38 o 
   0   9   9      254.60      287.19     37.82 o 
   1   9   9       53.46       65.47     35.40 o 
   2   9   9      378.29      405.26     60.74 o 
   3   9   9        4.20       -4.81     47.05 o 
   4   9   9       11.08      -24.26     40.01 o 
   5   9   9      604.02      462.18     79.79 o 
   6   9   9       78.74       55.93     59.31 o 
   7   9   9        6.64     -104.11    114.81 o 
  -5  10   9       11.61       26.95     76.44 o 
  -4  10   9       48.26       81.48     57.52 o 
  -3  10   9       95.20      105.20     55.96 o 
  -2  10   9        2.04       22.81     39.36 o 
  -1  10   9       42.85       39.36     28.34 o 
   0  10   9       52.80       28.65     35.23 o 
   1  10   9      880.82      909.69     85.70 o 
   2  10   9        4.25       11.07     32.31 o 
   3  10   9     3243.75     3134.22    169.19 o 
   4  10   9       51.35        0.92     37.61 o 
   5  10   9       23.31      -14.60     47.62 o 
   6  10   9        3.42       73.48     59.52 o 
   7  10   9       49.48       42.70     66.15 o 
  -4  11   9       49.75       36.88     61.24 o 
  -3  11   9        0.15       -0.54     48.66 o 
  -2  11   9      269.43      286.89     60.62 o 
  -1  11   9      447.10      480.58     66.30 o 
   0  11   9       19.52        5.11     82.87 o 
   1  11   9       80.80      123.74     46.69 o 
   2  11   9      780.64      753.23     86.65 o 
   3  11   9      493.34      643.00     82.04 o 
   4  11   9        5.26      -28.39     37.88 o 
   5  11   9      136.84      149.19     76.02 o 
   6  11   9        1.75       25.06     68.42 o 
   7  11   9       21.45      108.13     75.21 o 
  -4  12   9        1.18      -67.40     59.11 o 
  -3  12   9        0.03       11.06     51.91 o 
  -2  12   9       59.72       40.82     50.38 o 
  -1  12   9      238.93      254.42     62.02 o 
   0  12   9        3.20       -4.58     36.52 o 
   1  12   9      188.86      232.44     75.91 o 
   2  12   9      127.53      161.96     53.03 o 
   3  12   9       85.99      102.73     49.66 o 
   4  12   9      205.81      149.67     56.59 o 
   5  12   9        0.43       14.35     51.40 o 
   6  12   9       21.99      177.17     87.35 o 
  -4  13   9        2.21      154.13    120.41 o 
  -3  13   9       34.19      126.70     90.11 o 
  -2  13   9       12.62      -74.58     69.33 o 
  -1  13   9       54.12      -29.31     58.35 o 
   0  13   9      143.56      195.26     55.70 o 
   1  13   9       90.49       59.55     45.96 o 
   2  13   9     1011.53      956.89    150.21 o 
   3  13   9       59.29       42.86     49.81 o 
   4  13   9        0.73      -11.88     58.00 o 
   5  13   9      122.95      124.78     59.86 o 
   6  13   9        0.98       44.59     62.25 o 
  -3  14   9       54.79      116.07    100.68 o 
  -2  14   9       67.19      119.78     89.76 o 
  -1  14   9       43.53       13.92     76.33 o 
   0  14   9        2.74       36.74     47.39 o 
   1  14   9       25.58       50.92     45.67 o 
   2  14   9       17.10       58.40     50.63 o 
   3  14   9      188.13      154.25     69.86 o 
   4  14   9       38.45      -27.57     50.71 o 
   5  14   9        4.51      -55.42     61.43 o 
   6  14   9       94.77       50.66     68.42 o 
  -2  15   9        2.11       84.38     92.14 o 
  -1  15   9        5.29      113.48     87.17 o 
   0  15   9        3.89      -36.50     49.12 o 
   1  15   9       82.28       25.49     52.11 o 
   2  15   9      264.49      275.87     97.56 o 
   3  15   9       39.01      -45.06     47.69 o 
   4  15   9        0.74      -12.42     49.95 o 
   5  15   9        4.04       13.60     91.72 o 
   6  15   9        7.33       29.24    116.63 o 
  -2  16   9        0.01       31.83    110.12 o 
  -1  16   9        1.57       66.75     93.61 o 
   0  16   9        5.48      -54.65     50.47 o 
   1  16   9       72.48       68.89     56.77 o 
   2  16   9       18.60       33.44     53.30 o 
   3  16   9       11.56       47.71     56.96 o 
   4  16   9       87.73      108.64     68.80 o 
   5  16   9        2.26       52.69     58.46 o 
  -1  17   9        8.16       98.86    105.79 o 
   0  17   9       19.81       56.77     63.68 o 
   1  17   9        0.31       18.10     58.14 o 
   2  17   9       94.30       58.64     63.38 o 
   3  17   9        5.51       35.77     88.85 o 
   4  17   9        0.43      -34.02     55.37 o 
   0  18   9        9.60       19.82     62.75 o 
   1  18   9        8.02       48.63     59.95 o 
   2  18   9       18.11      113.68     71.42 o 
   3  18   9        0.56       35.73     59.44 o 
  -1 -12  10       19.57      175.89    104.39 o 
   0 -12  10        2.82      101.26     71.77 o 
   1 -12  10       24.82       -4.67     64.90 o 
  -2 -11  10       39.82      176.38    107.46 o 
  -1 -11  10        1.00      -72.97     87.80 o 
   0 -11  10        5.91        8.19     63.28 o 
   1 -11  10       81.30       26.53     65.91 o 
   2 -11  10        6.31      -25.25     62.71 o 
  -3 -10  10       76.15      117.47    111.17 o 
  -2 -10  10       35.75      -86.20     84.59 o 
  -1 -10  10       82.41      110.48     67.71 o 
   0 -10  10       48.96       79.57     65.87 o 
   1 -10  10       13.08        8.18     60.08 o 
   2 -10  10       25.22       54.96     65.87 o 
   3 -10  10       11.93      -93.49    105.61 o 
  -4  -9  10        6.78       50.16     69.26 o 
  -3  -9  10        0.30       64.58     99.98 o 
  -2  -9  10       30.43      -37.43     83.05 o 
  -1  -9  10       45.51       14.51     58.54 o 
   0  -9  10      135.63      113.44    120.58 o 
   1  -9  10       24.74       -4.04     70.56 o 
   2  -9  10       31.16       10.61     57.33 o 
   3  -9  10        5.87      -87.35     58.23 o 
  -4  -8  10        3.86       38.93     60.02 o 
  -3  -8  10      359.84      545.46     89.85 o 
  -2  -8  10       47.58       92.84     90.88 o 
  -1  -8  10       67.41       17.03     51.51 o 
   0  -8  10       70.21       23.80     68.81 o 
   1  -8  10        0.91        9.72     63.91 o 
   2  -8  10      161.30      130.08     63.00 o 
   3  -8  10       39.80        0.21     61.29 o 
   4  -8  10       20.23      -39.55     50.92 o 
  -5  -7  10        0.10      -70.63     77.45 o 
  -4  -7  10       18.33       41.76     59.07 o 
  -3  -7  10       23.70      -25.22     49.46 o 
  -2  -7  10      259.41      353.60    106.06 o 
  -1  -7  10      187.04      175.98     56.48 o 
   0  -7  10      200.66      113.59     88.82 o 
   1  -7  10      612.72      778.65    172.64 o 
   2  -7  10       18.94       17.83     55.73 o 
   3  -7  10        5.53       39.83     56.06 o 
   4  -7  10        0.04      -25.09     55.82 o 
  -5  -6  10       69.84      118.87     56.30 o 
  -4  -6  10      224.63      326.68     78.28 o 
  -3  -6  10      180.69      171.95     61.72 o 
  -2  -6  10       19.55      -19.86     38.25 o 
  -1  -6  10        3.57       38.95     44.59 o 
   0  -6  10        4.92       37.73     45.20 o 
   1  -6  10       94.93      107.65     54.00 o 
   2  -6  10      114.26      193.44     92.25 o 
   3  -6  10       24.72       34.13     51.59 o 
   4  -6  10      176.09      283.18     78.86 o 
   5  -6  10       10.14       31.86     73.67 o 
  -5  -5  10       25.53       29.83     54.57 o 
  -4  -5  10      383.32      533.56     89.84 o 
  -3  -5  10      293.73      427.47     74.92 o 
  -2  -5  10       15.11       49.79     41.45 o 
  -1  -5  10       86.67      108.52     49.49 o 
   0  -5  10      762.52      786.22     87.28 o 
   1  -5  10      448.68      371.05     65.14 o 
   2  -5  10       14.51      -11.44     41.87 o 
   3  -5  10       63.79       -2.53     48.50 o 
   4  -5  10        8.16       39.81     59.36 o 
   5  -5  10       44.55       30.31     69.08 o 
  -5  -4  10       41.36      -29.15     58.84 o 
  -4  -4  10       59.45      -51.80     46.78 o 
  -3  -4  10        1.13       82.62     48.59 o 
  -2  -4  10      480.89      520.94     72.41 o 
  -1  -4  10        2.35       30.95     32.63 o 
   0  -4  10     2749.26     2425.57    329.95 o 
   1  -4  10      342.76      357.13     63.43 o 
   2  -4  10      326.75      254.69     58.12 o 
   3  -4  10       87.45      141.36     54.47 o 
   4  -4  10       59.88       76.72     58.83 o 
   5  -4  10      204.77      160.73     85.88 o 
   6  -4  10        0.74       33.48     82.40 o 
  -5  -3  10      360.33      266.99     71.12 o 
  -4  -3  10      268.52      280.95     73.11 o 
  -3  -3  10      235.13      304.03     67.17 o 
  -2  -3  10      910.24      976.85     94.13 o 
  -1  -3  10       50.11       47.27     39.62 o 
   0  -3  10       72.09      172.12     46.59 o 
   1  -3  10      259.55      224.40     50.76 o 
   2  -3  10       78.80       84.31     88.78 o 
   3  -3  10      753.22      730.20    100.05 o 
   4  -3  10       65.22      116.16     59.90 o 
   5  -3  10       20.97      -63.70    135.31 o 
   6  -3  10      140.89      223.62     85.01 o 
  -6  -2  10        2.57      -35.96     78.22 o 
  -5  -2  10       11.03        5.87     51.42 o 
  -4  -2  10       19.13      -53.35     44.60 o 
  -3  -2  10        0.25       49.49     38.80 o 
  -2  -2  10     1052.28     1139.34     99.97 o 
  -1  -2  10     2145.58     2244.64    179.53 o 
   0  -2  10       29.98       36.27     24.91 o 
   1  -2  10      877.52     1008.20    176.55 o 
   2  -2  10      130.37       80.79     40.88 o 
   3  -2  10       81.88       65.82     44.89 o 
   4  -2  10       99.06      113.92     55.71 o 
   5  -2  10      145.84       79.04     61.84 o 
   6  -2  10        2.48       27.50    122.68 o 
  -6  -1  10      199.27      164.44     80.79 o 
  -5  -1  10        6.33       -2.63     47.59 o 
  -4  -1  10      812.93      889.24    288.85 o 
  -3  -1  10        2.51        4.44     37.84 o 
  -2  -1  10        0.03       49.36     36.63 o 
  -1  -1  10      783.38      923.40    112.47 o 
   0  -1  10      102.03       50.14     26.33 o 
   1  -1  10      277.16      356.55     94.45 o 
   2  -1  10      783.33      729.27     79.84 o 
   3  -1  10     1844.36     1523.19    121.21 o 
   4  -1  10       11.57       35.97     64.89 o 
   5  -1  10      282.72      235.04     70.94 o 
   6  -1  10       20.35      -36.33     64.46 o 
  -6   0  10       96.62      191.74     84.67 o 
  -5   0  10      117.75      106.78     72.62 o 
  -4   0  10      263.66      163.38     57.28 o 
  -3   0  10     1390.82     1352.16    134.09 o 
  -2   0  10      308.09      422.21     98.72 o 
  -1   0  10      270.82      455.04     63.84 o 
   0   0  10     1220.07     1191.08     68.36 o 
   1   0  10        3.51       47.61     25.01 o 
   2   0  10       46.69       31.84     34.52 o 
   3   0  10      835.83      710.16     83.83 o 
   4   0  10      101.55       14.86     68.39 o 
   5   0  10     1053.76      963.99    112.89 o 
   6   0  10      197.63      220.69     76.99 o 
   7   0  10        6.93      -29.74     74.83 o 
  -6   1  10       26.74       73.45    132.69 o 
  -5   1  10       79.92      126.76     62.96 o 
  -4   1  10       16.73      -37.28     42.43 o 
  -3   1  10      231.59      159.08     50.54 o 
  -2   1  10      925.72     1004.07     91.32 o 
  -1   1  10       93.35      133.47     40.34 o 
   0   1  10     2146.59     2151.21    130.20 o 
   1   1  10     1580.46     1573.46     79.70 o 
   2   1  10        8.79       20.78     23.36 o 
   3   1  10      884.56      851.38     88.54 o 
   4   1  10      324.45      246.87     60.99 o 
   5   1  10       15.79      -56.04     48.97 o 
   6   1  10        0.58       44.69     70.77 o 
   7   1  10        3.32      -75.49     96.55 o 
  -6   2  10        4.63       43.11     99.38 o 
  -5   2  10      593.61      622.80    185.05 o 
  -4   2  10      279.64      222.80     63.83 o 
  -3   2  10        6.10        4.81     36.28 o 
  -2   2  10      565.21      702.17     77.08 o 
  -1   2  10       99.86      147.67     42.16 o 
   0   2  10       26.09       49.24     23.56 o 
   1   2  10      473.54      645.12     61.96 o 
   2   2  10      977.34     1047.37     84.10 o 
   3   2  10       78.72       73.18     57.65 o 
   4   2  10      237.14      311.35     65.69 o 
   5   2  10      585.07      469.54     83.44 o 
   6   2  10       27.81       19.42     61.98 o 
   7   2  10        4.79       13.85     99.84 o 
  -6   3  10       15.06       45.13    121.18 o 
  -5   3  10       68.33       13.61     53.52 o 
  -4   3  10       21.90       12.82     58.59 o 
  -3   3  10      437.54      476.13     70.74 o 
  -2   3  10      388.22      339.51     54.49 o 
  -1   3  10     3532.73     3073.40    157.34 o 
   0   3  10      756.59      844.84     56.16 o 
   1   3  10      721.74      750.37     54.42 o 
   2   3  10       71.62       24.41     26.38 o 
   3   3  10        3.23      -23.16     27.60 o 
   4   3  10      190.15      192.24     53.62 o 
   5   3  10      158.41      263.06     89.55 o 
   6   3  10       16.67       49.88     98.72 o 
   7   3  10       40.14       50.16    101.94 o 
  -6   4  10      177.69      251.31    143.64 o 
  -5   4  10      166.66      157.74     70.80 o 
  -4   4  10        2.71      -60.78     42.89 o 
  -3   4  10      185.14      213.50    109.70 o 
  -2   4  10       90.28      155.59     42.92 o 
  -1   4  10      333.77      379.77     55.72 o 
   0   4  10      831.74      831.89     56.75 o 
   1   4  10      138.33      152.87     30.95 o 
   2   4  10     3037.06     3021.59    123.62 o 
   3   4  10      652.73      641.54     57.65 o 
   4   4  10        0.15       59.08     70.59 o 
   5   4  10      518.11      397.46    104.60 o 
   7   4  10        0.85      -33.86     90.11 o 
  -5   5  10      213.33      201.06     89.03 o 
  -4   5  10        2.45      -61.01     40.67 o 
  -3   5  10      982.95      913.68     96.74 o 
  -2   5  10     1446.23     1394.15    105.51 o 
  -1   5  10        0.73      -31.49     22.03 o 
   0   5  10      177.63      232.53     40.74 o 
   1   5  10       64.93       33.21     31.54 o 
   2   5  10       12.64       31.11     26.65 o 
   3   5  10       65.53       42.58     31.27 o 
   4   5  10     1976.62     1946.12    179.04 o 
   5   5  10        0.60      -53.17     62.06 o 
   6   5  10      105.42       78.36     90.25 o 
  -5   6  10       67.69       60.70     69.07 o 
  -4   6  10      104.60       86.37     54.78 o 
  -3   6  10      118.79      100.25     49.73 o 
  -2   6  10     1553.53     1683.54    118.40 o 
  -1   6  10      896.11      888.69    163.40 o 
   0   6  10      197.03      222.82     32.88 o 
   1   6  10     1581.31     1530.88     79.91 o 
   2   6  10      441.71      560.83     52.21 o 
   3   6  10       36.15        4.90     33.13 o 
   4   6  10      297.28      386.53     98.93 o 
   5   6  10        2.90      -93.93     62.62 o 
   6   6  10        1.87      -52.33     76.26 o 
   7   6  10       89.60       59.40    104.60 o 
  -5   7  10       18.04       44.77     66.29 o 
  -4   7  10       97.98      136.60     61.73 o 
  -3   7  10      217.30      265.62     61.82 o 
  -2   7  10       23.73       76.86     41.21 o 
  -1   7  10       42.82       73.35     56.74 o 
   0   7  10        4.13       29.99     22.45 o 
   1   7  10      353.86      322.94     39.50 o 
   2   7  10     1246.26     1242.54     75.37 o 
   3   7  10      209.48      316.55     86.20 o 
   4   7  10      976.56     1144.87    106.68 o 
   5   7  10      175.96      194.20     54.81 o 
   6   7  10        0.52       44.15     86.75 o 
   7   7  10        1.88      100.82    113.55 o 
  -5   8  10       20.46       39.82     70.19 o 
  -4   8  10      102.27       67.05     54.32 o 
  -3   8  10      298.27      248.61     63.36 o 
  -2   8  10       30.13       16.32     37.60 o 
  -1   8  10      978.27      817.45     78.76 o 
   0   8  10      992.08     1128.08     68.65 o 
   1   8  10       97.09      107.89     29.85 o 
   2   8  10      720.95      760.88     79.79 o 
   3   8  10      995.82      982.63     94.19 o 
   4   8  10        9.52       21.71     42.47 o 
   5   8  10       58.51      134.61     55.34 o 
   6   8  10       20.31        6.51     83.96 o 
   7   8  10       29.12      -17.07    103.69 o 
  -5   9  10       24.16       41.05     78.23 o 
  -4   9  10       22.58      -19.72     50.05 o 
  -3   9  10       45.04       20.04     47.35 o 
  -2   9  10       37.31      -17.31     39.00 o 
  -1   9  10       62.59       58.36     37.71 o 
   0   9  10     1753.50     1679.53    178.31 o 
   1   9  10      259.70      325.73     60.45 o 
   2   9  10      102.43       39.45     37.40 o 
   3   9  10     1448.69     1357.31    129.89 o 
   4   9  10      249.10      183.13     65.24 o 
   5   9  10       85.97      117.43     53.67 o 
   6   9  10       17.61       34.64     60.45 o 
   7   9  10       88.44       43.10    128.66 o 
  -4  10  10       65.28      117.29     62.54 o 
  -3  10  10       53.75        7.43     51.14 o 
  -2  10  10      164.27      187.87     55.53 o 
  -1  10  10      339.80      304.59     56.62 o 
   0  10  10      225.96      204.65     64.72 o 
   1  10  10       16.02      -43.82     29.74 o 
   2  10  10       81.94       79.90     42.26 o 
   3  10  10      705.13      625.73     81.17 o 
   4  10  10      126.58      125.54     53.08 o 
   5  10  10       94.17       80.41     53.85 o 
   6  10  10      165.26      192.21     69.98 o 
   7  10  10       82.84      204.92    141.82 o 
  -4  11  10       12.08      -28.42     58.51 o 
  -3  11  10        0.84       25.99     54.12 o 
  -2  11  10       51.48      105.58     51.23 o 
  -1  11  10      127.38      118.45     66.75 o 
   0  11  10       60.71       70.63     62.02 o 
   1  11  10      166.11      178.69     50.85 o 
   2  11  10       48.92       97.84     44.53 o 
   3  11  10      189.48      217.48     67.41 o 
   4  11  10       21.69      -13.61     42.64 o 
   5  11  10        9.35      -31.76     44.29 o 
   6  11  10        2.61      -85.34    120.41 o 
   7  11  10       36.69      148.51     82.25 o 
  -4  12  10        2.36      -48.91     63.54 o 
  -3  12  10       28.87      122.37    123.03 o 
  -2  12  10        9.01      -15.60     70.94 o 
  -1  12  10        7.32      -10.07     62.48 o 
   0  12  10      120.86       99.47     65.17 o 
   1  12  10        1.37       59.60     59.22 o 
   2  12  10      358.12      418.02    108.72 o 
   3  12  10      425.23      583.76     81.06 o 
   4  12  10       96.88      125.47     58.62 o 
   5  12  10       11.40      -39.40     51.99 o 
   6  12  10        5.90       15.71     66.36 o 
  -3  13  10       81.60      159.52    100.89 o 
  -2  13  10       97.37      213.60    101.80 o 
  -1  13  10       37.50      -60.59     66.61 o 
   0  13  10      141.36      146.30     53.51 o 
   1  13  10       86.14       95.32     49.40 o 
   2  13  10      166.50       59.71     46.90 o 
   3  13  10       18.12       11.64     44.42 o 
   4  13  10       18.68      -46.92     48.66 o 
   5  13  10       37.26       70.81     58.68 o 
   6  13  10      101.78      276.44     84.73 o 
  -3  14  10        1.12       82.42    110.61 o 
  -2  14  10        1.75       -0.49     79.55 o 
  -1  14  10       24.22      -72.48     64.86 o 
   0  14  10       53.37       61.66     69.44 o 
   1  14  10       24.91       13.55     47.01 o 
   2  14  10      285.80      296.87     68.28 o 
   3  14  10      165.35      215.84     64.72 o 
   4  14  10       40.90      125.75     64.07 o 
   5  14  10       12.68       14.92     59.30 o 
   6  14  10        4.81      -82.03     54.69 o 
  -2  15  10        0.35      114.74    111.10 o 
  -1  15  10        0.64      -50.37     77.66 o 
   0  15  10       35.46      -25.41     47.61 o 
   1  15  10        1.10       58.20     57.27 o 
   2  15  10       78.39      106.25     61.85 o 
   3  15  10        3.56        0.57     54.95 o 
   4  15  10        5.51      -26.88     49.43 o 
   5  15  10       24.16       34.41     61.40 o 
  -2  16  10       16.72      153.01    124.33 o 
  -1  16  10       19.85      135.24     97.81 o 
   0  16  10       16.95      -22.28     61.43 o 
   1  16  10        3.36       -2.68     52.33 o 
   2  16  10       43.75       44.64     59.43 o 
   3  16  10        2.13       93.00     59.55 o 
   4  16  10        0.35       26.02     95.26 o 
   5  16  10      115.01       57.71     69.04 o 
  -1  17  10        1.54     -124.05     95.22 o 
   0  17  10        3.74      -22.38     71.68 o 
   1  17  10       68.40       55.21     92.56 o 
   2  17  10      139.61      246.61     77.50 o 
   3  17  10        2.04      -35.15     56.29 o 
   4  17  10        5.06       49.32     89.06 o 
   0  18  10        3.48       19.20     63.75 o 
   1  18  10        4.61      -59.96     54.27 o 
   2  18  10       21.93       41.40     69.02 o 
   3  18  10        8.93       16.04     61.77 o 
  -2 -11  11      125.70       82.35     99.35 o 
  -1 -11  11       65.44      127.12     94.73 o 
   0 -11  11        0.07      123.87     71.18 o 
   1 -11  11       29.22       29.99     65.17 o 
  -3 -10  11        3.27       58.42    104.32 o 
  -2 -10  11        1.85      -96.34     90.88 o 
  -1 -10  11       12.40      -52.61     88.15 o 
   0 -10  11        5.33      -19.25     65.42 o 
   1 -10  11        8.71        6.05     81.96 o 
   2 -10  11       46.01       44.10     88.50 o 
  -3  -9  11       59.93      245.85    121.53 o 
  -2  -9  11       73.15       83.75    102.08 o 
  -1  -9  11        0.13      208.14    105.16 o 
   0  -9  11        7.87       23.07     55.89 o 
   1  -9  11       24.82       78.43     61.81 o 
   2  -9  11       27.01      -43.21     73.78 o 
   3  -9  11       54.68       83.83    107.60 o 
  -4  -8  11        2.89      196.65     65.67 o 
  -3  -8  11      132.94       95.43    103.27 o 
  -2  -8  11      140.48      161.90    105.65 o 
  -1  -8  11       47.63      -13.85     79.76 o 
   0  -8  11        2.48      -14.75     68.11 o 
   1  -8  11      294.66      433.96     86.74 o 
   2  -8  11        4.98      -72.02     48.01 o 
   3  -8  11       20.11      -21.27     90.71 o 
  -4  -7  11       49.98      199.11     70.40 o 
  -3  -7  11       11.09       32.04     53.99 o 
  -2  -7  11      170.61      269.92    114.04 o 
  -1  -7  11        8.41      118.87     90.46 o 
   0  -7  11        1.24      -51.88     47.54 o 
   1  -7  11      348.62      387.50     80.78 o 
   2  -7  11      136.39      172.87     70.21 o 
   3  -7  11        1.71      -28.23     54.38 o 
   4  -7  11        7.43      -39.77     76.47 o 
  -4  -6  11      162.52      184.48     72.55 o 
  -3  -6  11      269.55      383.78     76.25 o 
  -2  -6  11      192.79      213.95    100.82 o 
  -1  -6  11      207.64      251.10     96.97 o 
   0  -6  11        3.14       12.44     45.57 o 
   1  -6  11        2.88       88.60     54.32 o 
   2  -6  11       52.07       39.56     53.60 o 
   3  -6  11       37.48       41.43     60.69 o 
   4  -6  11       30.63      -64.28     63.73 o 
  -5  -5  11       32.24       23.93     48.42 o 
  -4  -5  11        6.23       -8.26     50.37 o 
  -3  -5  11      107.42       53.88     56.05 o 
  -2  -5  11        0.83      -40.63     40.93 o 
  -1  -5  11      142.30      174.84     84.73 o 
   0  -5  11     1043.06     1072.27    102.82 o 
   1  -5  11      103.15      208.77    112.26 o 
   2  -5  11      181.55      118.72     78.67 o 
   3  -5  11      325.69      427.36     81.22 o 
   4  -5  11        6.23       46.51     64.47 o 
   5  -5  11        0.09       73.25     67.71 o 
  -5  -4  11      222.07      311.95     74.73 o 
  -4  -4  11        0.70        4.86     73.67 o 
  -3  -4  11     1006.64     1170.10    188.55 o 
  -2  -4  11      508.59      470.50     74.73 o 
  -1  -4  11       53.78       -4.83     63.18 o 
   0  -4  11       74.40       53.35     44.18 o 
   1  -4  11      109.80       83.36     45.74 o 
   2  -4  11       70.05       61.67     48.16 o 
   3  -4  11      262.60      203.31     64.80 o 
   4  -4  11      236.91      204.54     68.56 o 
   5  -4  11        2.28       -8.13     62.01 o 
  -5  -3  11       55.26      212.18     68.14 o 
  -4  -3  11      111.45      115.20    124.12 o 
  -3  -3  11       44.32       57.02     48.63 o 
  -2  -3  11      499.50      513.43    120.51 o 
  -1  -3  11      207.92      246.97     58.03 o 
   0  -3  11      102.71       65.78     85.18 o 
   1  -3  11      792.37      825.09     86.18 o 
   2  -3  11      157.47       62.17     45.88 o 
   3  -3  11        1.07       27.37     46.38 o 
   4  -3  11       27.77       85.44     58.67 o 
   5  -3  11        7.54       39.37     78.50 o 
   6  -3  11       42.21      128.85     91.45 o 
  -5  -2  11      122.14      235.11     67.84 o 
  -4  -2  11       30.75       15.95     73.53 o 
  -3  -2  11      101.04        1.31     45.71 o 
  -2  -2  11        0.03      -47.28     31.52 o 
  -1  -2  11      765.17      677.81     77.11 o 
   0  -2  11        7.05       72.09     30.93 o 
   1  -2  11      859.94      714.25     78.46 o 
   2  -2  11      977.99      814.52     91.47 o 
   3  -2  11        2.51       13.66     41.77 o 
   4  -2  11       35.87       51.68     54.50 o 
   5  -2  11       28.89       13.46     68.77 o 
   6  -2  11       30.50      -10.58     70.84 o 
  -5  -1  11        4.61       78.95     55.17 o 
  -4  -1  11      700.70      450.12     80.41 o 
  -3  -1  11     1662.74     1684.39    236.48 o 
  -2  -1  11        7.81        6.36     36.99 o 
  -1  -1  11      122.33      117.49     41.67 o 
   0  -1  11      302.51      343.07     49.02 o 
   1  -1  11      111.32      113.69     47.16 o 
   2  -1  11       76.26      183.65    103.48 o 
   3  -1  11       17.27       10.80     42.85 o 
   4  -1  11       12.71      -30.17     43.71 o 
   5  -1  11      168.86      156.37     64.91 o 
   6  -1  11      101.25      168.07     75.64 o 
  -5   0  11       62.65       12.30     48.64 o 
  -4   0  11        0.83       42.56     57.76 o 
  -3   0  11        6.00       22.69     38.71 o 
  -2   0  11      158.68      244.20     55.15 o 
  -1   0  11      253.21      361.07     64.40 o 
   0   0  11     3362.81     3454.98    173.59 o 
   1   0  11     2193.47     2083.65    195.12 o 
   2   0  11      303.32      317.92     92.49 o 
   3   0  11      474.71      567.11    170.33 o 
   4   0  11        8.55      -35.14     40.60 o 
   5   0  11       18.28       27.63     56.57 o 
   6   0  11       27.75      155.87     76.16 o 
  -5   1  11      316.37      360.57     81.99 o 
  -4   1  11      495.23      403.35    101.24 o 
  -3   1  11        9.84       12.95     47.30 o 
  -2   1  11      451.59      441.33     65.35 o 
  -1   1  11        0.89        5.10     31.12 o 
   0   1  11       55.11       99.05     29.70 o 
   1   1  11      784.84      850.99     72.36 o 
   2   1  11      268.75      232.24     62.79 o 
   3   1  11      877.69      840.31     91.96 o 
   4   1  11      265.10      261.33     79.97 o 
   5   1  11       26.16       18.43    100.43 o 
   6   1  11       51.00      -14.35    125.44 o 
  -5   2  11       39.46       -9.83     57.91 o 
  -4   2  11      908.44      772.76    100.21 o 
  -3   2  11        1.48        1.90     39.40 o 
  -2   2  11      219.20      314.40    118.87 o 
  -1   2  11     3279.81     3379.75    173.26 o 
   0   2  11       45.73       58.34     49.50 o 
   1   2  11      628.51      646.24     53.63 o 
   2   2  11      576.62      626.71     83.88 o 
   3   2  11        4.00       -5.66     41.42 o 
   4   2  11      111.70      277.35    129.47 o 
   5   2  11      432.40      458.17     83.29 o 
   6   2  11       46.48      -10.51     68.59 o 
   7   2  11       23.68      -12.17     91.65 o 
  -5   3  11       13.27       -1.13     57.75 o 
  -4   3  11      256.97      129.42     55.58 o 
  -3   3  11       11.89       -0.30     37.58 o 
  -2   3  11        5.17        7.87     30.78 o 
  -1   3  11     2172.00     2034.78    159.76 o 
   0   3  11     1734.97     1831.70    109.10 o 
   1   3  11       40.47       16.86     25.75 o 
   2   3  11     1214.94     1226.29    134.82 o 
   3   3  11      528.98      515.15     78.39 o 
   4   3  11       92.85       47.09     68.91 o 
   5   3  11      333.04      272.43    107.46 o 
   6   3  11        2.60      103.06    115.02 o 
   7   3  11       44.90       66.19     91.65 o 
  -5   4  11       64.06       72.13     64.94 o 
  -4   4  11       13.94       28.49     49.92 o 
  -3   4  11      593.92      487.03     73.38 o 
  -2   4  11       57.61       49.23     37.89 o 
  -1   4  11      488.56      404.31     58.17 o 
   0   4  11      136.45      155.35     33.37 o 
   1   4  11        0.54      -35.04     33.99 o 
   2   4  11        1.56       33.11     27.80 o 
   3   4  11      686.16      734.72     61.57 o 
   4   4  11      145.40      121.23     52.69 o 
   5   4  11      289.90      391.80    103.48 o 
   7   4  11        3.48        6.86     83.33 o 
  -5   5  11        6.42      -77.61     66.04 o 
  -4   5  11       57.26       23.33     48.79 o 
  -3   5  11       27.12      -24.70     37.71 o 
  -2   5  11     1355.76     1474.80    114.59 o 
  -1   5  11      505.98      448.02     60.20 o 
   0   5  11     2624.17     2344.81    123.63 o 
   1   5  11     2088.31     2088.92    103.45 o 
   2   5  11       71.51       37.59     27.98 o 
   3   5  11      578.09      589.14     58.56 o 
   4   5  11      260.55      223.25     90.95 o 
   5   5  11       27.02      126.07     84.94 o 
   6   5  11       24.80     -101.27     67.51 o 
   7   5  11       13.36      102.22     95.08 o 
  -5   6  11      166.76      -15.56     70.23 o 
  -4   6  11      456.56      509.07     88.86 o 
  -3   6  11       12.81      -16.50     84.17 o 
  -2   6  11      251.60      277.83     55.56 o 
  -1   6  11        0.01       -4.67     29.38 o 
   0   6  11       65.20       81.15     26.66 o 
   1   6  11      772.92      851.23    127.05 o 
   2   6  11      936.33      796.21    102.71 o 
   3   6  11        0.34      -12.29     35.74 o 
   4   6  11     1194.79     1492.86    120.04 o 
   5   6  11      196.63      257.12     99.42 o 
   6   6  11      141.78      145.31    103.83 o 
   7   6  11        0.78       -0.28    124.82 o 
  -5   7  11       19.89       -9.17    103.48 o 
  -4   7  11       77.98       53.96     54.95 o 
  -3   7  11       12.07       -9.79     47.79 o 
  -2   7  11      143.96      149.55     49.48 o 
  -1   7  11      442.69      484.95    101.73 o 
   0   7  11      851.94      979.71    111.31 o 
   1   7  11       64.57      108.39     41.16 o 
   2   7  11       56.00       22.69     35.51 o 
   3   7  11       27.84       47.72     35.60 o 
   4   7  11      457.72      476.21     81.82 o 
   5   7  11      624.50      657.59    135.24 o 
   6   7  11      158.55      147.76    102.29 o 
   7   7  11       11.11     -130.41    108.37 o 
  -5   8  11       46.70       56.61     82.54 o 
  -4   8  11        6.04        2.85     53.31 o 
  -3   8  11        8.36       15.04     46.59 o 
  -2   8  11       37.62       66.12     54.33 o 
  -1   8  11       16.62       10.66     36.04 o 
   0   8  11      822.58      879.15     63.23 o 
   1   8  11      541.86      551.43     52.31 o 
   2   8  11      233.58      227.24     84.66 o 
   3   8  11      166.13      180.42     54.96 o 
   4   8  11        9.06       31.83     51.81 o 
   5   8  11        9.99      -15.63     46.44 o 
   6   8  11       13.30      119.85    101.52 o 
   7   8  11        9.78       67.24    122.72 o 
  -4   9  11        8.27      -20.21     53.65 o 
  -3   9  11       15.15      132.12    118.24 o 
  -2   9  11      764.73      670.67     84.95 o 
  -1   9  11        1.93       27.02     41.87 o 
   0   9  11      342.82      341.43     83.74 o 
   1   9  11      179.84      184.56     45.76 o 
   2   9  11        5.39       15.25     62.09 o 
   3   9  11       77.77       69.20     43.67 o 
   4   9  11      614.08      660.48     98.51 o 
   5   9  11       16.86        3.50     52.33 o 
   6   9  11       38.78       21.34     91.93 o 
   7   9  11       43.56      -86.48    123.77 o 
  -4  10  11       20.61       39.97     76.37 o 
  -3  10  11        4.54      -10.22     74.97 o 
  -2  10  11      726.68      639.93     85.59 o 
  -1  10  11      125.28       70.47     42.64 o 
   0  10  11      446.38      496.97    104.74 o 
   1  10  11       78.90      140.07     44.43 o 
   2  10  11       89.83       80.18     50.90 o 
   3  10  11      271.62      175.36     53.07 o 
   4  10  11        0.50       27.61     49.11 o 
   5  10  11       32.66       28.56     56.69 o 
   6  10  11       23.34       90.49     69.57 o 
   7  10  11       17.22      -66.75    128.66 o 
  -4  11  11       12.47       -0.77     90.18 o 
  -3  11  11       11.82      -38.40     52.41 o 
  -2  11  11        0.65       22.73     46.98 o 
  -1  11  11      101.65       95.15     74.58 o 
   0  11  11       20.47       -8.27     68.14 o 
   1  11  11        7.38      -11.63     31.68 o 
   2  11  11      305.02      279.16     56.06 o 
   3  11  11        2.41      -22.58     40.20 o 
   4  11  11      312.19      309.49    171.66 o 
   5  11  11      299.72      376.53     83.89 o 
   6  11  11        2.33       23.21     60.89 o 
  -3  12  11      215.00      250.23     81.26 o 
  -2  12  11       26.60      -28.69     71.15 o 
  -1  12  11       58.24      145.24     87.80 o 
   0  12  11      323.48      465.69     70.16 o 
   1  12  11       53.77       87.40     44.86 o 
   2  12  11      130.83      141.10     50.13 o 
   3  12  11      465.79      318.40     66.74 o 
   4  12  11      160.70      136.01     57.19 o 
   5  12  11      167.12      135.35    143.74 o 
   6  12  11       54.67       -8.23     66.52 o 
  -3  13  11       97.74      236.13    124.05 o 
  -2  13  11       22.05      -58.14     64.79 o 
  -1  13  11        8.04       17.98     65.63 o 
   0  13  11       25.03       46.16     70.38 o 
   1  13  11      293.45      317.05     66.50 o 
   2  13  11        2.67      -11.48     43.52 o 
   3  13  11       52.24       92.05     53.27 o 
   4  13  11       16.17       64.65     55.39 o 
   5  13  11       69.92      127.55    107.78 o 
   6  13  11        1.07       41.85     67.88 o 
  -3  14  11        0.03      132.79    121.81 o 
  -2  14  11       15.33      -46.60     84.87 o 
  -1  14  11        4.33      -12.52     73.32 o 
   0  14  11        1.57       -3.06     79.48 o 
   1  14  11       56.91       35.87     51.28 o 
   2  14  11       49.43       60.48     51.52 o 
   3  14  11      342.02      288.56     71.52 o 
   4  14  11       25.20       58.47     67.86 o 
   5  14  11       19.08       57.14     62.04 o 
   6  14  11        6.91      141.57     69.39 o 
  -2  15  11       12.02     -105.65     96.62 o 
  -1  15  11      164.93      127.19     94.80 o 
   0  15  11        0.24       10.29     56.81 o 
   1  15  11       23.70        2.47     54.47 o 
   2  15  11       28.21       40.54     59.14 o 
   3  15  11       38.92       27.46     52.22 o 
   4  15  11        0.59       95.90     77.34 o 
   5  15  11        1.95       74.46     66.89 o 
  -1  16  11        2.54      137.97     99.07 o 
   0  16  11        4.81       32.11     91.23 o 
   1  16  11        0.82      -18.47     55.16 o 
   2  16  11       15.23       -5.78     54.56 o 
   3  16  11      193.45      259.26     77.21 o 
   4  16  11        7.64       16.94    107.32 o 
   5  16  11       39.51      -48.35     65.51 o 
  -1  17  11        3.21       18.19    116.49 o 
   0  17  11        0.20      -92.42     96.97 o 
   1  17  11       51.72       39.01     59.62 o 
   2  17  11       75.70       76.22     67.35 o 
   3  17  11        2.22       52.75     65.79 o 
   4  17  11        2.34      -10.20     53.32 o 
   1  18  11        2.91       10.92     56.78 o 
   2  18  11        3.49       42.79     72.17 o 
   3  18  11       14.29      -40.69     67.50 o 
  -1 -10  12        0.08       46.46     95.50 o 
   0 -10  12       68.82       95.07     71.18 o 
   1 -10  12        2.52       78.47     90.11 o 
  -2  -9  12       30.36       68.28     91.72 o 
  -1  -9  12       54.40       66.40    108.51 o 
   0  -9  12      108.49      250.49     77.87 o 
   1  -9  12       48.56      -43.78     66.33 o 
   2  -9  12        5.44       -7.67     63.36 o 
  -3  -8  12        7.62      -53.38     81.86 o 
  -2  -8  12       14.91       40.44     93.61 o 
  -1  -8  12       10.22       -9.52     85.43 o 
   0  -8  12        1.38       76.93     66.12 o 
   1  -8  12      143.34      130.35     70.35 o 
   2  -8  12       71.71       66.41     60.38 o 
   3  -8  12       25.30       29.33     71.52 o 
  -4  -7  12      192.23      113.24     89.80 o 
  -3  -7  12       11.08      -24.70     88.85 o 
  -2  -7  12       58.05      172.88    108.02 o 
  -1  -7  12      506.65      339.25    116.91 o 
   0  -7  12       42.18       76.49     60.31 o 
   1  -7  12       14.28       12.75     54.75 o 
   2  -7  12        2.79      -21.23     52.78 o 
   3  -7  12       14.82      -46.29     57.80 o 
   4  -7  12        9.36      -20.01    113.83 o 
  -4  -6  12        8.77      -31.50     79.83 o 
  -3  -6  12        0.41       -0.89     54.86 o 
  -2  -6  12        4.06      -11.47     86.96 o 
  -1  -6  12      560.66      626.59    139.02 o 
   0  -6  12       14.19       -2.85     45.49 o 
   1  -6  12       67.21       59.53     53.79 o 
   2  -6  12      259.39      407.69     80.54 o 
   3  -6  12       36.75      119.64     81.72 o 
   4  -6  12        0.95     -112.23     74.82 o 
  -4  -5  12       42.98       81.98     60.63 o 
  -3  -5  12      180.09      266.75     73.17 o 
  -2  -5  12       70.99      -29.52     71.43 o 
  -1  -5  12       84.48       93.54     75.42 o 
   0  -5  12      117.13       85.90     58.21 o 
   1  -5  12      250.21      383.34    132.65 o 
   2  -5  12      124.12      159.85     61.38 o 
   3  -5  12       70.10       94.55     63.89 o 
   4  -5  12        6.20       45.77     74.79 o 
  -4  -4  12       32.27      155.25     64.52 o 
  -3  -4  12      156.17      176.75     73.11 o 
  -2  -4  12      836.29     1047.35    156.23 o 
  -1  -4  12       10.32       75.56     69.19 o 
   0  -4  12       48.07       61.30     45.94 o 
   1  -4  12      685.39      657.31     87.42 o 
   2  -4  12      320.25      384.71     75.12 o 
   3  -4  12       33.77       46.25    115.13 o 
   4  -4  12       22.01       67.89     63.44 o 
   5  -4  12        2.99      -45.12     61.42 o 
  -5  -3  12      128.36      269.62    123.49 o 
  -4  -3  12      179.82      213.67     71.08 o 
  -3  -3  12        2.29       77.24     54.35 o 
  -2  -3  12       88.55       40.55     56.67 o 
  -1  -3  12       76.37       44.98     51.49 o 
   0  -3  12      135.42      102.85     48.84 o 
   1  -3  12      989.69      902.09     94.23 o 
   2  -3  12      690.93      710.96     89.34 o 
   3  -3  12       80.46      133.78     58.19 o 
   4  -3  12       18.51       86.11     61.25 o 
   5  -3  12       12.19       52.33     64.73 o 
  -5  -2  12        0.34       34.05     54.40 o 
  -4  -2  12      600.73      548.85     93.19 o 
  -3  -2  12      465.08      609.50     91.75 o 
  -2  -2  12       84.68      145.62     83.92 o 
  -1  -2  12      876.34      769.14    126.46 o 
   0  -2  12      497.95      491.22     68.43 o 
   1  -2  12       32.88       73.10     41.80 o 
   2  -2  12      171.98      170.01     52.50 o 
   3  -2  12       45.73      -11.91     50.69 o 
   4  -2  12      200.11      260.37     73.27 o 
   5  -2  12      171.28      214.37    108.30 o 
   6  -2  12       10.11      -21.34    146.99 o 
  -5  -1  12        0.21      -33.90     67.62 o 
  -4  -1  12        3.72      -27.38     46.50 o 
  -3  -1  12      243.60      311.24     72.32 o 
  -2  -1  12       72.00       71.85     47.83 o 
  -1  -1  12      129.88      107.36     43.74 o 
   0  -1  12     4252.32     4495.19    221.39 o 
   1  -1  12      764.27      756.81     81.75 o 
   2  -1  12      306.20      304.92     60.21 o 
   3  -1  12      182.55      167.62     58.67 o 
   4  -1  12        7.82       39.21     54.87 o 
   5  -1  12       36.24      151.92     68.67 o 
   6  -1  12        4.57      -48.38     71.47 o 
  -5   0  12      167.05      159.19     55.03 o 
  -4   0  12        3.43      -42.51     47.65 o 
  -3   0  12      183.82      269.10    131.22 o 
  -2   0  12      543.01      585.55     80.44 o 
  -1   0  12        6.97       28.89     36.07 o 
   0   0  12      758.38      880.25     66.61 o 
   1   0  12       91.86      101.32     39.33 o 
   2   0  12        0.05       13.26     38.74 o 
   3   0  12      131.42      111.91    119.01 o 
   4   0  12      372.64      273.66     70.66 o 
   5   0  12       16.08       34.32     91.27 o 
   6   0  12      116.40      214.32     85.64 o 
  -5   1  12       91.46      153.73     56.85 o 
  -4   1  12       94.00      189.35     62.77 o 
  -3   1  12       83.12      105.23     53.05 o 
  -2   1  12     1886.10     1687.69    161.51 o 
  -1   1  12       92.48      152.12     47.96 o 
   0   1  12      785.40      904.99     66.53 o 
   1   1  12      360.89      462.79     50.58 o 
   2   1  12       84.89       67.66     65.94 o 
   3   1  12       17.13       73.18     45.80 o 
   4   1  12      306.18      226.51     63.32 o 
   5   1  12       35.11       82.39     62.09 o 
   6   1  12        0.58       53.91     73.80 o 
  -5   2  12       30.41       61.72     65.00 o 
  -4   2  12      268.00      256.75    113.73 o 
  -3   2  12        2.17        4.72     40.37 o 
  -2   2  12      112.36       53.52     42.23 o 
  -1   2  12     2656.93     2614.93    147.50 o 
   0   2  12     1271.27     1358.04     98.64 o 
   1   2  12     1037.11     1080.98     71.34 o 
   2   2  12     1378.66     1415.31    246.27 o 
   3   2  12       52.31       -3.33     41.36 o 
   4   2  12      123.24       99.53     65.91 o 
   5   2  12        8.92      -52.55     83.78 o 
   6   2  12        1.26      -19.17     93.96 o 
  -5   3  12       37.49       45.25     75.37 o 
  -4   3  12      248.59      395.71    169.94 o 
  -3   3  12     1307.43     1240.77    118.95 o 
  -2   3  12        1.54       48.45     40.15 o 
  -1   3  12      375.72      584.52     81.44 o 
   0   3  12     1333.06     1397.76     80.10 o 
   1   3  12       21.30       71.22     37.77 o 
   2   3  12      370.65      299.19     53.01 o 
   3   3  12      503.05      490.03    107.39 o 
   4   3  12       20.39       31.76     53.63 o 
   5   3  12      613.05      524.99     92.56 o 
   6   3  12       53.93      -58.42     90.32 o 
  -5   4  12        0.69      117.76     78.00 o 
  -4   4  12       95.94      119.02     63.73 o 
  -3   4  12      355.40      438.30     76.24 o 
  -2   4  12       76.22      -16.43     34.75 o 
  -1   4  12       63.66      129.92     50.58 o 
   0   4  12     1522.50     1427.75    102.10 o 
   1   4  12      899.51      879.22     65.33 o 
   2   4  12       51.29       61.40     46.71 o 
   3   4  12       27.03       48.24     43.64 o 
   4   4  12       42.34        1.69     60.06 o 
   6   4  12      169.41      196.53    109.35 o 
   7   4  12       96.27      124.82    129.43 o 
  -5   5  12      202.66      191.36     88.34 o 
  -4   5  12      103.88      129.78     61.02 o 
  -3   5  12        9.61      -70.49     67.93 o 
  -2   5  12      113.94       80.83     57.62 o 
  -1   5  12      299.84      217.48     49.08 o 
   0   5  12       87.44       91.40     37.28 o 
   1   5  12      624.31      601.43     54.94 o 
   2   5  12      268.41      306.19     51.03 o 
   3   5  12      179.11      205.21     44.22 o 
   4   5  12      307.02      230.60     89.48 o 
   5   5  12        3.83       47.44     80.74 o 
   7   5  12       53.74      125.30    119.15 o 
  -5   6  12       27.43      100.55     85.35 o 
  -4   6  12      269.75      316.78     78.05 o 
  -3   6  12       43.63       73.93     59.22 o 
  -2   6  12       29.95       46.00     42.25 o 
  -1   6  12     3895.96     3840.66    274.19 o 
   0   6  12        6.08       56.30     36.17 o 
   1   6  12      150.79      174.42     37.75 o 
   2   6  12       23.74       23.36     30.81 o 
   3   6  12        0.29      -26.32     33.61 o 
   4   6  12      123.82       41.14     76.75 o 
   5   6  12      251.82      309.31    111.45 o 
   6   6  12        4.04       87.80     94.24 o 
  -5   7  12       33.44      -51.70    109.98 o 
  -4   7  12        0.16       19.91     59.82 o 
  -3   7  12       85.62      116.31     53.03 o 
  -2   7  12        1.77       -9.05     37.47 o 
  -1   7  12     2993.34     2807.85    217.17 o 
   0   7  12       81.85       39.94     60.59 o 
   1   7  12       10.28       11.60     27.76 o 
   2   7  12     1019.18     1121.67    122.86 o 
   3   7  12      134.48      214.23     53.77 o 
   4   7  12        2.08      -41.02     42.44 o 
   5   7  12      206.69      245.22    108.16 o 
   6   7  12       15.58      -62.34     82.70 o 
   7   7  12       11.51      151.19    131.04 o 
  -4   8  12        5.00       11.89     60.37 o 
  -3   8  12      334.09      367.69     75.02 o 
  -2   8  12        3.50       75.55     44.44 o 
  -1   8  12        0.96       16.64     34.46 o 
   0   8  12       38.44       -3.34     32.28 o 
   1   8  12        7.99       31.75     38.65 o 
   2   8  12       21.36      -16.67     40.51 o 
   3   8  12      414.83      461.27     72.24 o 
   4   8  12      188.05      162.23     57.96 o 
   5   8  12       11.84       44.50     85.15 o 
   6   8  12      309.64      289.37    127.05 o 
   7   8  12       23.59      177.43    141.61 o 
  -4   9  12        1.61       -2.93     64.83 o 
  -3   9  12        5.16       44.81     50.63 o 
  -2   9  12      554.07      555.18    127.54 o 
  -1   9  12      427.69      520.31     71.63 o 
   0   9  12       57.45      136.46    141.29 o 
   1   9  12     1087.46     1104.98    111.63 o 
   2   9  12       14.45       50.91     43.28 o 
   3   9  12       52.75       33.44     42.11 o 
   4   9  12      275.86      227.79     62.35 o 
   5   9  12       73.02       95.27     57.65 o 
   6   9  12       95.93      174.14    114.95 o 
  -4  10  12       70.60       80.92     74.93 o 
  -3  10  12        3.10       39.23     52.99 o 
  -2  10  12      384.07      367.88     71.83 o 
  -1  10  12       29.42       11.19     40.07 o 
   0  10  12       72.35      192.96     74.79 o 
   1  10  12      706.11      713.66     79.90 o 
   2  10  12      243.44      208.55     83.33 o 
   3  10  12       49.83      -33.95     92.77 o 
   4  10  12      617.75      719.01     95.48 o 
   5  10  12       54.55       31.91     58.24 o 
   6  10  12       92.79       24.42     97.67 o 
  -4  11  12       89.23      161.50     85.85 o 
  -3  11  12        4.47       11.86    104.63 o 
  -2  11  12       12.38      -38.22     97.74 o 
  -1  11  12      520.27      451.83    112.92 o 
   0  11  12       15.88       24.00     54.78 o 
   1  11  12       53.82       82.59     41.97 o 
   2  11  12        0.68       -3.78     69.47 o 
   3  11  12       60.94       75.74     49.57 o 
   4  11  12        2.15       -8.88     52.38 o 
   5  11  12       96.87       29.75     64.23 o 
   6  11  12       44.44       19.88     67.12 o 
  -3  12  12        0.30      -22.39     90.60 o 
  -2  12  12       52.79      -25.40     69.47 o 
  -1  12  12       15.42       95.71     78.15 o 
   0  12  12      193.70      150.00     80.46 o 
   1  12  12       35.28      -44.40     37.42 o 
   2  12  12       17.39      -34.24     41.57 o 
   3  12  12       34.59       34.51     49.72 o 
   4  12  12        8.64       29.42     55.57 o 
   5  12  12       11.25       69.63     58.28 o 
   6  12  12       43.04       95.95     75.52 o 
  -3  13  12       34.40      -13.36    114.53 o 
  -2  13  12       55.92      -71.08     79.97 o 
  -1  13  12       27.66      -92.84     67.03 o 
   0  13  12       77.12       67.10     77.59 o 
   1  13  12        3.12      -39.47     44.12 o 
   2  13  12       10.38       77.18     49.99 o 
   3  13  12      343.13      449.22     82.04 o 
   4  13  12      244.12      322.07     92.35 o 
   5  13  12        8.83       -5.75     63.49 o 
   6  13  12       12.76       35.91     66.26 o 
  -2  14  12      228.29      441.96    146.71 o 
  -1  14  12       29.54      -33.44     78.29 o 
   0  14  12       19.56      -22.74     68.77 o 
   1  14  12       39.39       61.58     58.12 o 
   2  14  12       22.60      -18.57     49.15 o 
   3  14  12        3.38      -47.36     46.45 o 
   4  14  12        7.38       12.21     54.96 o 
   5  14  12        7.71        2.32     53.22 o 
  -2  15  12        0.65       45.76    113.20 o 
  -1  15  12        5.70        2.66     90.53 o 
   0  15  12        4.71      150.35     97.32 o 
   1  15  12        1.06      -34.50     49.95 o 
   2  15  12       33.96       31.02     94.07 o 
   3  15  12       68.91       83.56    103.72 o 
   4  15  12        3.51      -30.57     49.86 o 
   5  15  12       62.48       27.54     50.04 o 
  -1  16  12        4.35       60.52    118.03 o 
   0  16  12       23.48       76.68    103.34 o 
   1  16  12        4.62      -46.72     57.87 o 
   2  16  12       17.27        6.58     61.64 o 
   3  16  12       14.51       65.21     55.34 o 
   4  16  12        6.74      106.84     56.46 o 
   0  17  12       26.47       14.48    109.28 o 
   1  17  12        5.43      -34.10     66.76 o 
   2  17  12        3.15      -43.30     54.59 o 
   3  17  12       18.91       29.93     63.56 o 
   4  17  12        8.48      -99.77     83.12 o 
   1  18  12       15.57      101.32    112.43 o 
   2  18  12       33.50       67.31     77.03 o 
  -1  -9  13        0.11      108.93     79.97 o 
   0  -9  13      118.65       83.89     89.48 o 
   1  -9  13        0.63      -93.02     64.64 o 
  -2  -8  13      164.77      177.85    102.57 o 
  -1  -8  13        4.90      -20.22     90.81 o 
   0  -8  13       28.05        5.11     88.57 o 
   1  -8  13        0.24       96.54    141.47 o 
   2  -8  13        2.03       85.44     65.25 o 
  -3  -7  13       16.82       89.13     85.71 o 
  -2  -7  13       75.56       76.68     88.99 o 
  -1  -7  13       93.95       51.49     87.38 o 
   0  -7  13       36.12       84.87     92.21 o 
   1  -7  13       62.03      131.81     66.81 o 
   2  -7  13      128.22      207.46     71.90 o 
   3  -7  13       22.68       -4.49     68.70 o 
  -3  -6  13      106.03      192.19    100.61 o 
  -2  -6  13       13.70       91.16     88.15 o 
  -1  -6  13        5.18      128.24     98.16 o 
   0  -6  13       43.22       16.93     70.38 o 
   1  -6  13        0.10       53.57     55.48 o 
   2  -6  13      165.23      139.62     66.75 o 
   3  -6  13      116.21       70.52     76.64 o 
  -4  -5  13        0.19       25.48     55.06 o 
  -3  -5  13      358.16      510.69    109.56 o 
  -2  -5  13      158.34       72.27     89.97 o 
  -1  -5  13       14.58      -22.11     75.14 o 
   0  -5  13      622.55      490.66    124.68 o 
   1  -5  13        1.85      -22.21     50.45 o 
   2  -5  13       13.94      -10.83     50.92 o 
   3  -5  13        6.77      -13.10     60.19 o 
   4  -5  13        2.02       78.98     82.78 o 
  -4  -4  13       10.22       79.12     97.28 o 
  -3  -4  13        1.76      -21.96     53.65 o 
  -2  -4  13        0.48       69.33     81.02 o 
  -1  -4  13      154.44       24.63     75.63 o 
   0  -4  13       28.03      157.42     93.68 o 
   1  -4  13      402.80      448.65     75.56 o 
   2  -4  13       12.50        8.18    100.75 o 
   3  -4  13       27.43       76.75     60.20 o 
   4  -4  13       21.78      124.99     81.33 o 
  -4  -3  13      232.87      229.58     79.83 o 
  -3  -3  13       53.79       89.66     60.18 o 
  -2  -3  13      259.69      315.15     70.08 o 
  -1  -3  13      500.33      414.67    113.20 o 
   0  -3  13       10.39       -6.93     57.37 o 
   1  -3  13       79.49       88.24     51.19 o 
   2  -3  13       39.32        0.57     46.51 o 
   3  -3  13       40.61       82.90     55.68 o 
   4  -3  13      104.55      200.04    112.29 o 
   5  -3  13       57.63       91.02    107.32 o 
  -4  -2  13       43.22       21.71     85.71 o 
  -3  -2  13       39.51      -12.63     53.09 o 
  -2  -2  13        0.44      -22.89     44.64 o 
  -1  -2  13     1690.38     1653.66    294.48 o 
   0  -2  13      188.48      225.84     80.39 o 
   1  -2  13        2.04      -35.10     37.00 o 
   2  -2  13      510.45      525.98     80.18 o 
   3  -2  13       76.91      126.07     59.57 o 
   4  -2  13        1.27       13.47     56.01 o 
   5  -2  13        1.66        5.64     81.01 o 
  -4  -1  13       16.51        9.50     48.83 o 
  -3  -1  13      498.77      456.25     86.92 o 
  -2  -1  13       23.52       37.16     46.86 o 
  -1  -1  13        0.02       43.33     40.29 o 
   0  -1  13       21.33       48.76     63.25 o 
   1  -1  13       71.62      151.78     44.62 o 
   2  -1  13      396.87      387.81     69.98 o 
   3  -1  13      271.66      236.88     64.39 o 
   4  -1  13      107.04      123.47     62.14 o 
   5  -1  13       11.00       47.55     72.26 o 
  -4   0  13       86.16       81.50     54.05 o 
  -3   0  13      413.02      482.57     83.13 o 
  -2   0  13      944.96      984.29    106.18 o 
  -1   0  13      187.93      201.82     54.45 o 
   0   0  13       16.01        4.27     37.71 o 
   1   0  13       27.21       59.37     41.03 o 
   2   0  13        5.68       32.34     44.46 o 
   3   0  13      119.00      165.28     56.90 o 
   4   0  13       57.28       95.13     65.03 o 
   5   0  13        0.83       66.87     67.80 o 
   6   0  13       57.91       44.80     80.45 o 
  -4   1  13       49.28       42.42     50.77 o 
  -3   1  13       11.08       28.65     50.11 o 
  -2   1  13      219.38      194.34     55.19 o 
  -1   1  13       92.78      146.03     66.57 o 
   0   1  13       27.84       56.47     38.29 o 
   1   1  13     1542.50     1693.97    120.39 o 
   2   1  13     1076.01     1031.21    192.61 o 
   3   1  13       18.66       41.33     79.44 o 
   4   1  13      262.72      298.85     93.54 o 
   5   1  13        8.06      -58.88     55.91 o 
   6   1  13        0.34       12.32    129.78 o 
  -4   2  13      363.93      411.54     81.17 o 
  -3   2  13      328.38      189.75     84.69 o 
  -2   2  13        6.51      -17.27     40.43 o 
  -1   2  13     2379.01     2267.22    274.12 o 
   0   2  13        4.16        6.65     45.37 o 
   1   2  13        0.38       54.40     32.61 o 
   2   2  13       89.48      101.15     46.53 o 
   3   2  13      230.08      311.03     72.55 o 
   4   2  13       42.68      106.25     57.63 o 
   5   2  13       86.34      191.27     73.06 o 
   6   2  13        5.66       73.18    107.46 o 
  -4   3  13       49.04       69.73     53.97 o 
  -3   3  13      277.68      342.25     70.78 o 
  -2   3  13      566.97      562.46     78.86 o 
  -1   3  13      167.33      198.73     54.49 o 
   0   3  13      526.53      616.19     74.42 o 
   1   3  13      215.12      203.18     38.78 o 
   2   3  13      245.99      206.29     54.91 o 
   3   3  13      200.54      185.17     60.03 o 
   4   3  13       25.08       10.22     51.71 o 
   5   3  13       18.73       71.22     85.01 o 
   6   3  13       51.31      173.30    107.95 o 
  -4   4  13        2.66      -64.20     42.80 o 
  -3   4  13       27.98       65.40     64.47 o 
  -2   4  13        0.53        3.10     43.73 o 
  -1   4  13       68.48       67.14     43.95 o 
   0   4  13     1835.31     1784.11    138.63 o 
   1   4  13     1403.36     1478.60     85.51 o 
   2   4  13        1.35      -30.89     29.15 o 
   3   4  13      846.03      599.39     82.62 o 
   4   4  13      301.94      536.76    120.97 o 
   5   4  13        3.25      -41.77     84.24 o 
   6   4  13       81.91      194.36    106.76 o 
  -4   5  13      178.08      105.06    107.29 o 
  -3   5  13        2.71       18.62     61.60 o 
  -2   5  13     1533.06     1448.36    129.99 o 
  -1   5  13      307.40      362.88     73.71 o 
   0   5  13        0.26      -15.26     32.09 o 
   1   5  13      288.29      312.36     48.48 o 
   2   5  13        0.11      -18.14     28.18 o 
   3   5  13        5.52        4.21     46.90 o 
   4   5  13      173.98      209.26     92.28 o 
   5   5  13      172.41       60.87     84.24 o 
  -4   6  13       23.88       -6.28     59.55 o 
  -3   6  13       14.60       37.86     49.15 o 
  -2   6  13       40.83       43.68     42.25 o 
  -1   6  13       21.10       18.34     39.65 o 
   0   6  13     1278.60     1120.81    142.73 o 
   1   6  13      473.12      517.68     54.63 o 
   2   6  13     1270.79     1256.00     82.33 o 
   3   6  13       26.94       35.77     39.38 o 
   4   6  13       12.26       44.15     76.26 o 
   5   6  13        0.58      -82.49     71.15 o 
   6   6  13       23.64       93.40    106.41 o 
  -4   7  13       80.65      125.11     73.59 o 
  -3   7  13      212.32      254.77     69.18 o 
  -2   7  13       75.91       93.23     48.58 o 
  -1   7  13       70.55       67.96     87.77 o 
   0   7  13      463.06      481.75    100.33 o 
   1   7  13        8.86      -15.19     38.62 o 
   2   7  13      313.18      288.77     54.94 o 
   3   7  13      431.94      336.48     63.11 o 
   4   7  13       10.65      -61.85     66.40 o 
   5   7  13      410.14      462.04    127.68 o 
   6   7  13       41.78       24.35    111.03 o 
  -4   8  13        7.65      -21.59     68.87 o 
  -3   8  13      417.67      474.52     85.32 o 
  -2   8  13       37.36       88.92     50.90 o 
  -1   8  13       97.08      132.23     59.47 o 
   0   8  13      706.88      611.78     82.87 o 
   1   8  13      384.45      367.02     62.09 o 
   2   8  13        3.64      -18.87     39.46 o 
   3   8  13       47.93      137.99     50.55 o 
   4   8  13       38.82       41.74     49.07 o 
   5   8  13        0.09      172.53    100.40 o 
   6   8  13      119.80       77.38    110.19 o 
  -4   9  13       63.75       58.58     76.04 o 
  -3   9  13        0.78      -24.06     50.12 o 
  -2   9  13       87.35       93.69     62.34 o 
  -1   9  13       62.74        8.31     58.03 o 
   0   9  13       99.28       43.87     50.65 o 
   1   9  13      293.83      221.47     52.71 o 
   2   9  13      206.65      188.58     88.29 o 
   3   9  13       15.06      -17.54     42.17 o 
   4   9  13      275.60      265.13     68.65 o 
   5   9  13       16.05       20.50     77.03 o 
   6   9  13        5.46      -71.08    105.72 o 
  -4  10  13       55.18       64.44     78.18 o 
  -3  10  13       58.03       48.80     57.24 o 
  -2  10  13       29.56       20.79     49.17 o 
  -1  10  13       22.33       69.19     64.02 o 
   0  10  13      109.80      140.56     67.86 o 
   1  10  13       20.61        4.50     51.91 o 
   2  10  13       47.18      -41.47     58.84 o 
   3  10  13      107.67       90.22     55.33 o 
   4  10  13      284.38      373.82    108.34 o 
   5  10  13       70.05      164.70     68.54 o 
   6  10  13       24.65     -104.18    112.85 o 
  -3  11  13       11.73       23.42     61.65 o 
  -2  11  13        3.94       54.01     87.03 o 
  -1  11  13      312.24      165.32     85.01 o 
   0  11  13      417.08      228.71     75.77 o 
   1  11  13        0.02      -27.00     37.90 o 
   2  11  13      138.45      119.63     51.75 o 
   3  11  13        5.61       31.72     81.16 o 
   4  11  13       10.52      -71.91     47.94 o 
   5  11  13        5.80      -63.52     95.33 o 
   6  11  13       34.88       26.17    112.64 o 
  -3  12  13       93.71        6.93    112.99 o 
  -2  12  13        1.19      -61.29     78.71 o 
  -1  12  13        2.39      -12.66     76.05 o 
   0  12  13       18.83      116.98     82.28 o 
   1  12  13       12.40      -37.98     40.63 o 
   2  12  13        7.19        5.90     46.61 o 
   3  12  13       39.49       75.59     83.57 o 
   4  12  13       54.98      145.27    113.45 o 
   5  12  13        0.43      -60.79     57.89 o 
   6  12  13       37.89       67.96     73.02 o 
  -2  13  13       25.03     -126.14     84.10 o 
  -1  13  13       66.45      239.49    108.58 o 
   0  13  13       92.05       64.37     78.43 o 
   1  13  13       54.60       80.55     52.56 o 
   2  13  13        4.16      -16.96     48.28 o 
   3  13  13        1.63        2.59     54.03 o 
   4  13  13        0.41       50.60     57.37 o 
   5  13  13       37.91       44.62     86.58 o 
  -2  14  13       75.54       92.63    121.39 o 
  -1  14  13       37.04       89.90     97.74 o 
   0  14  13        7.89        7.84     78.29 o 
   1  14  13       65.31      -50.85     85.53 o 
   2  14  13       99.75      132.47     59.44 o 
   3  14  13       55.30      129.52     62.47 o 
   4  14  13       72.88       91.83     88.36 o 
   5  14  13        0.18       96.06     64.96 o 
  -1  15  13       28.93       87.10    113.62 o 
   0  15  13        8.04       -6.58     88.50 o 
   1  15  13       22.63      -26.38     58.19 o 
   2  15  13        0.76        1.13     55.07 o 
   3  15  13        5.60       46.43     52.19 o 
   4  15  13        2.48       42.52     54.68 o 
   5  15  13       49.15      101.52     82.91 o 
  -1  16  13       25.83      -79.20    116.07 o 
   0  16  13        1.00      -35.96    105.16 o 
   1  16  13        5.27       11.00     58.72 o 
   2  16  13       17.25       54.17     65.55 o 
   3  16  13        2.65       69.05     59.21 o 
   4  16  13        7.51       29.85     56.40 o 
   0  17  13        0.63       25.19    116.70 o 
   1  17  13       27.86      -12.24    116.49 o 
   2  17  13       19.62      -21.71     67.28 o 
   3  17  13       27.32       77.67     59.03 o 
  -1  -8  14       87.40      176.31    103.90 o 
   0  -8  14        0.22       60.66     92.49 o 
   1  -8  14       75.40        4.13    111.38 o 
  -2  -7  14        4.24      -33.16     77.59 o 
  -1  -7  14       27.60      151.05     91.51 o 
   0  -7  14        1.88      -12.59     72.48 o 
   1  -7  14       47.57       73.40     63.56 o 
   2  -7  14        1.56       29.35     96.44 o 
  -2  -6  14       77.87      173.58     95.36 o 
  -1  -6  14       57.21       92.91     90.18 o 
   0  -6  14       92.58       82.42     85.36 o 
   1  -6  14       44.59       90.25     65.45 o 
   2  -6  14       26.72      -15.45     55.46 o 
   3  -6  14       43.37       24.79     80.88 o 
  -3  -5  14        0.05      208.00     93.12 o 
  -2  -5  14       69.98       93.40     87.45 o 
  -1  -5  14        4.00      108.79     86.62 o 
   0  -5  14      167.84      225.35     99.91 o 
   1  -5  14      211.39      295.03     82.70 o 
   2  -5  14        0.53       29.85     62.26 o 
   3  -5  14       41.27       65.20     75.62 o 
  -3  -4  14       22.59       43.52     59.02 o 
  -2  -4  14      268.89      360.59    109.84 o 
  -1  -4  14       87.67      255.30    102.29 o 
   0  -4  14       19.29      -30.15     67.65 o 
   1  -4  14        2.97       76.58     54.87 o 
   2  -4  14        3.77       25.35     61.92 o 
   3  -4  14       84.49       94.59     71.31 o 
   4  -4  14       78.15       77.79     91.10 o 
  -4  -3  14       47.44      229.86     86.75 o 
  -3  -3  14       63.30       39.03     54.40 o 
  -2  -3  14       43.16       79.55     81.51 o 
  -1  -3  14      300.68      317.98    101.03 o 
   0  -3  14      140.97      196.04     91.02 o 
   1  -3  14       75.68       46.63     56.29 o 
   2  -3  14        3.99       75.79     57.99 o 
   3  -3  14       28.35      132.74     66.55 o 
   4  -3  14        2.70      -34.76     75.11 o 
  -4  -2  14       61.36       68.79     53.76 o 
  -3  -2  14       59.60       92.88     60.21 o 
  -2  -2  14       43.62      142.62     59.91 o 
  -1  -2  14        2.97       50.23     74.58 o 
   0  -2  14       55.75      184.00     84.45 o 
   1  -2  14        0.98      -18.47     66.01 o 
   2  -2  14      128.34      158.56     57.67 o 
   3  -2  14      607.57      601.21     92.99 o 
   4  -2  14        2.63       12.38     66.40 o 
   5  -2  14       14.11       15.47     93.27 o 
  -4  -1  14        0.10      126.17     85.71 o 
  -3  -1  14      315.04      385.97     95.36 o 
  -2  -1  14     1151.75     1281.86    206.36 o 
  -1  -1  14       19.18       16.51     41.73 o 
   0  -1  14      367.24      242.84     86.89 o 
   1  -1  14       82.64      119.47     49.50 o 
   2  -1  14        1.62       43.02     49.88 o 
   3  -1  14       67.71      116.37     58.62 o 
   4  -1  14        0.74        4.68     60.51 o 
   5  -1  14       14.21      106.16    106.59 o 
  -4   0  14        1.38       46.77     51.93 o 
  -3   0  14       19.24      -22.14    102.81 o 
  -2   0  14      146.23      198.45     62.34 o 
  -1   0  14      192.57      177.01     57.24 o 
   0   0  14      135.17       70.24     69.82 o 
   1   0  14      563.86      777.16    163.65 o 
   2   0  14      281.91      310.09     66.85 o 
   3   0  14      218.70      241.28     68.86 o 
   4   0  14      167.33      169.26     74.69 o 
   5   0  14        4.19      101.28     78.68 o 
  -4   1  14      262.33      403.98    146.82 o 
  -3   1  14       34.52       25.38     53.65 o 
  -2   1  14       44.29      113.51     53.57 o 
  -1   1  14      179.97      167.23     82.84 o 
   0   1  14       47.65       87.01     43.62 o 
   1   1  14       13.94       15.21     39.53 o 
   2   1  14      869.22      763.10     93.08 o 
   3   1  14      127.03      102.71     58.30 o 
   4   1  14       42.52       53.22     62.26 o 
   5   1  14      144.51      187.29     84.86 o 
  -4   2  14       67.96       78.21     56.28 o 
  -3   2  14      382.95      417.03     81.81 o 
  -2   2  14        0.69      -13.56     47.72 o 
  -1   2  14      265.46      360.77     66.29 o 
   0   2  14      470.86      544.40     73.30 o 
   1   2  14        3.47       26.92     41.57 o 
   2   2  14      140.43      112.97     54.19 o 
   3   2  14       92.29       50.85     52.82 o 
   4   2  14       19.60      105.61     61.73 o 
   5   2  14       45.79       79.60     72.55 o 
   6   2  14       75.65       92.77    118.03 o 
  -4   3  14       15.56       -2.90     61.30 o 
  -3   3  14      268.28      322.10    139.54 o 
  -2   3  14       31.78        3.20     43.55 o 
  -1   3  14      122.81      215.07    130.06 o 
   0   3  14      806.18      860.10    119.81 o 
   1   3  14      510.75      476.31     65.90 o 
   2   3  14      485.61      387.24     69.57 o 
   3   3  14      586.16      617.39     88.48 o 
   4   3  14       10.73       39.69     59.57 o 
   5   3  14       13.56       36.31    100.40 o 
   6   3  14       29.32       90.88    106.97 o 
  -4   4  14       83.48      150.95     66.41 o 
  -3   4  14      154.70      126.04     57.37 o 
  -2   4  14     1065.73     1082.23    110.27 o 
  -1   4  14       40.81       80.94     46.91 o 
   0   4  14      441.69      653.71     79.28 o 
   1   4  14       87.09       71.57     33.21 o 
   2   4  14       73.40       99.91     70.24 o 
   3   4  14       11.41      -19.10     60.73 o 
   4   4  14      270.60       79.83     88.99 o 
   5   4  14       16.63     -128.14     85.43 o 
   6   4  14       33.04       53.73     85.01 o 
  -4   5  14        0.13      -11.27     53.49 o 
  -3   5  14       38.81       54.78     54.27 o 
  -2   5  14      165.24      180.51     59.04 o 
  -1   5  14       22.84      -39.83     38.38 o 
   0   5  14        3.31       56.91     38.04 o 
   1   5  14      347.39      412.99     67.05 o 
   2   5  14     1257.12     1187.59     81.27 o 
   3   5  14       88.29       -7.10     85.01 o 
   4   5  14       44.26        8.47     72.48 o 
   6   5  14        0.52       20.36     85.29 o 
  -4   6  14      202.07      166.16     85.69 o 
  -3   6  14      283.81      362.36     73.79 o 
  -2   6  14       15.86        1.66     46.14 o 
  -1   6  14       48.26       26.66     43.20 o 
   0   6  14       16.73       46.92     40.02 o 
   1   6  14      111.44      124.07     36.52 o 
   2   6  14      136.50      186.89     40.93 o 
   3   6  14      209.82      360.24     96.97 o 
   4   6  14       60.85       -7.21     82.91 o 
   5   6  14      182.35      224.58    103.90 o 
  -4   7  14       20.31       12.84     77.34 o 
  -3   7  14      179.81      143.13     55.16 o 
  -2   7  14      146.53       88.84     54.97 o 
  -1   7  14      188.78      116.80     84.41 o 
   0   7  14      592.05      485.72     69.61 o 
   1   7  14       12.53       29.92     31.30 o 
   2   7  14      316.03      218.78     52.25 o 
   3   7  14       15.99       53.36     43.24 o 
   4   7  14       45.51      -11.26     81.93 o 
   5   7  14        4.03        4.97     84.52 o 
   6   7  14       25.12     -104.74     71.50 o 
  -4   8  14       40.11      -57.44     94.66 o 
  -3   8  14       23.84       33.51    104.56 o 
  -2   8  14       43.12       64.21     45.53 o 
  -1   8  14       13.41        3.05     49.46 o 
   0   8  14       44.19      114.53     47.20 o 
   1   8  14     1344.02     1235.14    146.89 o 
   2   8  14       21.70       30.60     42.95 o 
   3   8  14       56.19      124.00     86.96 o 
   4   8  14      109.66       95.92     90.81 o 
   5   8  14        7.19       35.05     85.57 o 
   6   8  14       36.93       93.47     91.86 o 
  -3   9  14        7.59       43.08     62.30 o 
  -2   9  14       60.12       63.27     49.72 o 
  -1   9  14      133.86      257.55    116.49 o 
   0   9  14       29.17       -0.84     56.74 o 
   1   9  14       73.89       79.34     61.99 o 
   2   9  14        9.22       48.84     45.01 o 
   3   9  14       27.96      -35.41     46.64 o 
   4   9  14       56.84       10.96     51.89 o 
   5   9  14       70.88       83.68     95.22 o 
   6   9  14       16.41       23.51     83.75 o 
  -3  10  14        0.93        4.12     66.15 o 
  -2  10  14       83.08       72.70     55.48 o 
  -1  10  14      447.07      474.21    106.06 o 
   0  10  14       81.20      138.46     72.97 o 
   1  10  14      279.51      252.22     82.56 o 
   2  10  14      324.38      431.00     73.86 o 
   3  10  14       23.34       46.84     52.07 o 
   4  10  14       55.86       58.28     57.85 o 
   5  10  14        2.70      -14.06     85.71 o 
   6  10  14        8.44     -123.73     82.49 o 
  -3  11  14       44.36       11.94     67.03 o 
  -2  11  14       18.42      -33.93     85.78 o 
  -1  11  14        0.52      -29.24     64.86 o 
   0  11  14      255.98      424.54    114.18 o 
   1  11  14        9.41        2.73     55.55 o 
   2  11  14       19.99      -36.71     45.14 o 
   3  11  14      306.10      238.63     65.72 o 
   4  11  14        9.35      131.37     65.02 o 
   5  11  14       41.42       47.59     62.74 o 
  -2  12  14       35.10      100.12    104.32 o 
  -1  12  14        4.99       97.25     89.41 o 
   0  12  14       10.02       53.80     58.56 o 
   1  12  14      228.42      239.07     85.15 o 
   2  12  14       12.94        2.73     49.04 o 
   3  12  14       11.63       28.54     60.42 o 
   4  12  14       11.45       68.53    144.54 o 
   5  12  14        7.71       59.23     55.67 o 
  -2  13  14       24.33       85.57    118.31 o 
  -1  13  14        0.71       68.84     91.93 o 
   0  13  14       40.87       22.53     80.60 o 
   1  13  14       81.82      120.48     71.57 o 
   2  13  14       43.46      107.24     61.28 o 
   3  13  14       27.08       62.10     59.36 o 
   4  13  14       11.35        0.72     58.50 o 
   5  13  14        1.16       22.23     67.38 o 
  -1  14  14        4.09      108.86    117.33 o 
   0  14  14        0.73      -30.08     77.80 o 
   1  14  14        9.99       41.98     66.12 o 
   2  14  14        8.73        1.21     49.72 o 
   3  14  14        0.16        4.41     78.46 o 
   4  14  14       61.32       89.77     60.15 o 
   5  14  14        3.88       55.10     61.97 o 
  -1  15  14        6.05        2.38    118.45 o 
   0  15  14      190.53      123.84    106.55 o 
   1  15  14        4.60       43.59     95.29 o 
   2  15  14        0.28       -9.97     48.14 o 
   3  15  14        8.33      -15.23     49.71 o 
   4  15  14        0.01       27.28    108.69 o 
   0  16  14       22.56        8.33    112.50 o 
   1  16  14        0.54     -118.52     93.40 o 
   2  16  14        0.58       67.82     62.37 o 
   3  16  14       20.05       69.54     55.40 o 
   4  16  14       14.49      -10.77     98.44 o 
   2  17  14        6.61       70.94     89.83 o 
  -1  -6  15        8.48       26.87     80.60 o 
   0  -6  15      116.00       35.33     78.29 o 
   1  -6  15        6.22      -72.55     64.86 o 
   2  -6  15        2.12      -18.96    114.67 o 
  -2  -5  15      124.33      242.14     98.72 o 
  -1  -5  15       18.64      134.05     95.08 o 
   0  -5  15       12.30       93.96     87.73 o 
   1  -5  15        0.89      113.90     88.15 o 
   2  -5  15       12.94      -21.08     70.80 o 
   3  -5  15       20.14      104.04    119.71 o 
  -2  -4  15      166.15      339.11    113.06 o 
  -1  -4  15      402.32      526.90    132.09 o 
   0  -4  15        6.45       18.54     74.02 o 
   1  -4  15       29.53       85.99    105.09 o 
   2  -4  15       83.25      178.21     75.85 o 
   3  -4  15        7.41       35.70     76.25 o 
  -3  -3  15        1.78       33.79     80.56 o 
  -2  -3  15        8.20      -47.65     64.58 o 
  -1  -3  15       14.12      168.40     98.16 o 
   0  -3  15       27.24      161.90     88.78 o 
   1  -3  15       24.89       72.76     91.86 o 
   2  -3  15      188.39      265.05     83.08 o 
   3  -3  15       81.49       27.89     69.10 o 
   4  -3  15       12.60      -33.48     85.50 o 
  -3  -2  15      227.36      157.73     76.40 o 
  -2  -2  15       57.08      105.44     86.62 o 
  -1  -2  15       44.78      110.05     90.74 o 
   0  -2  15      241.70      183.65     95.15 o 
   1  -2  15        4.98       26.94     77.38 o 
   2  -2  15       23.22       35.21     64.96 o 
   3  -2  15       74.10       40.96     61.95 o 
   4  -2  15       17.65      -12.04     78.30 o 
  -3  -1  15       16.75       87.81    120.90 o 
  -2  -1  15       97.01      314.32     81.33 o 
  -1  -1  15       11.22       32.32     73.46 o 
   0  -1  15       69.73       47.30     68.91 o 
   1  -1  15      568.74      542.64    129.99 o 
   2  -1  15       20.76       13.28     50.72 o 
   3  -1  15       66.74      121.64     63.15 o 
   4  -1  15       41.62       55.27    121.42 o 
   5  -1  15        2.47       71.71    145.66 o 
  -3   0  15        8.52      -18.74     59.18 o 
  -2   0  15      473.50      522.74     86.15 o 
  -1   0  15       58.60      148.27     55.91 o 
   0   0  15       34.45      -15.11     69.26 o 
   1   0  15      307.90      246.34    101.17 o 
   2   0  15       14.69       55.80     71.43 o 
   3   0  15       24.19       13.73     78.57 o 
   4   0  15      107.85      114.09     72.37 o 
   5   0  15        6.26       48.36     91.47 o 
  -4   1  15       69.33       76.54     83.68 o 
  -3   1  15      176.78      295.60    111.94 o 
  -2   1  15      306.95      267.00    107.29 o 
  -1   1  15      729.14      883.34    100.09 o 
   0   1  15      101.30       20.85     70.10 o 
   1   1  15      407.83      336.74     98.16 o 
   2   1  15       12.19       30.37     59.57 o 
   3   1  15        6.68        7.43     54.01 o 
   4   1  15        0.20       56.51     66.30 o 
   5   1  15       71.69       99.68     87.95 o 
  -4   2  15        2.43      128.52     93.82 o 
  -3   2  15       24.32       44.47     69.61 o 
  -2   2  15       28.16       80.80     56.43 o 
  -1   2  15       60.01       73.38     61.25 o 
   0   2  15      273.08      295.71     59.96 o 
   1   2  15       76.32        8.68     60.94 o 
   2   2  15      121.70      209.89     70.00 o 
   3   2  15      612.74      634.34    258.87 o 
   4   2  15        3.96       79.81     65.03 o 
   5   2  15       32.20       46.67    118.94 o 
  -4   3  15        9.02       80.05     68.77 o 
  -3   3  15      157.15      237.95     70.42 o 
  -2   3  15      695.66      851.51    105.78 o 
  -1   3  15       18.99       13.38     87.38 o 
   0   3  15       19.37       42.10     45.00 o 
   1   3  15      395.74      440.49    105.51 o 
   2   3  15       13.53      -23.30     44.88 o 
   3   3  15      106.24       69.52    124.05 o 
   4   3  15       87.17       64.14     63.27 o 
   5   3  15        0.32      -54.43     94.80 o 
  -4   4  15        0.40      110.19    120.83 o 
  -3   4  15       15.38       77.59     56.75 o 
  -2   4  15      111.19      144.76     57.09 o 
  -1   4  15      310.32      351.72     71.64 o 
   0   4  15       96.20      195.19     55.89 o 
   1   4  15      747.11      874.48    138.53 o 
   2   4  15       89.03      -23.83     46.93 o 
   3   4  15       10.68       64.57     54.76 o 
   4   4  15       73.43      133.84     96.62 o 
   5   4  15       19.70       30.08    103.27 o 
  -4   5  15      177.61       24.98    116.49 o 
  -3   5  15       39.76      156.53     59.74 o 
  -2   5  15       59.81        2.65     70.49 o 
  -1   5  15        4.41      -24.38     64.68 o 
   0   5  15        2.06      -33.11     39.69 o 
   1   5  15        1.11      -42.54     36.59 o 
   2   5  15      654.46      487.09    109.84 o 
   5   5  15      165.53      176.24    125.03 o 
  -3   6  15      286.21      325.42     73.31 o 
  -2   6  15        3.48      -37.09     45.92 o 
  -1   6  15      369.54      526.18     80.35 o 
   0   6  15      938.98      924.51     94.03 o 
   1   6  15        2.58       68.47     91.51 o 
   2   6  15       27.80       54.04     42.97 o 
   3   6  15        1.89      -64.86     67.72 o 
   4   6  15        0.27       15.46     79.55 o 
   5   6  15       12.93      -12.87     78.08 o 
  -3   7  15        1.31       35.92     49.01 o 
  -2   7  15        5.45      -58.63     41.45 o 
  -1   7  15       23.92      -27.27     44.93 o 
   0   7  15      612.66      749.73    126.74 o 
   1   7  15      255.44      354.18     70.56 o 
   2   7  15        9.19       52.17     44.82 o 
   3   7  15      959.13     1184.55    166.16 o 
   4   7  15       45.57       92.14     94.80 o 
   5   7  15        0.54       10.98     78.64 o 
   6   7  15        5.50       89.13    101.80 o 
  -3   8  15        8.82       23.65     51.70 o 
  -2   8  15       78.51        5.03     46.25 o 
  -1   8  15       88.33       25.86     51.98 o 
   0   8  15       28.08       10.87     44.74 o 
   1   8  15       68.30       54.22     60.31 o 
   2   8  15       25.04      -11.43     44.80 o 
   3   8  15       36.23      -13.19     46.84 o 
   4   8  15      247.16      326.17    116.21 o 
   5   8  15       72.67      167.56    101.03 o 
   6   8  15      154.20      150.14    112.78 o 
  -3   9  15        2.38      -31.68     68.89 o 
  -2   9  15      138.39      208.57     61.68 o 
  -1   9  15      201.58      150.94     90.46 o 
   0   9  15        3.43      -39.46     56.46 o 
   1   9  15        4.18       29.31     62.41 o 
   2   9  15      179.02      294.09     64.73 o 
   3   9  15        0.04       52.58     51.42 o 
   4   9  15        2.30       -0.14     86.34 o 
   5   9  15        5.72       20.85     81.44 o 
  -3  10  15       57.90       91.09    105.37 o 
  -2  10  15       19.00       21.43     49.63 o 
  -1  10  15        2.06       35.54     60.03 o 
   0  10  15        2.36       40.44     65.35 o 
   1  10  15        5.87       68.77     66.33 o 
   2  10  15      294.05      450.05     77.54 o 
   3  10  15      140.68      235.36     71.78 o 
   4  10  15       17.44      100.07     85.39 o 
   5  10  15       14.13       16.02     84.87 o 
  -2  11  15       59.51      105.37    115.37 o 
  -1  11  15        1.21      -26.31     55.55 o 
   0  11  15      139.97       76.89     65.07 o 
   1  11  15        6.79       80.11     64.51 o 
   2  11  15        4.25      -52.84     48.48 o 
   3  11  15        0.21       52.17     60.84 o 
   4  11  15       15.71       13.88     57.02 o 
   5  11  15       78.12      224.02     97.88 o 
  -2  12  15        1.83      -39.11    112.50 o 
  -1  12  15        3.16       20.64     85.29 o 
   0  12  15        0.99      -16.65     55.97 o 
   1  12  15      224.74      198.00     79.97 o 
   2  12  15       13.52       23.05     52.04 o 
   3  12  15        7.94       85.74     63.54 o 
   4  12  15       39.75      132.75     66.61 o 
   5  12  15        0.41      -30.12     56.97 o 
  -1  13  15        5.03       -3.15    100.54 o 
   0  13  15       11.30      101.31     73.32 o 
   1  13  15       32.31      122.72     72.69 o 
   2  13  15       23.02      -55.88     48.51 o 
   3  13  15        0.12      -34.34     53.85 o 
   4  13  15       25.56       47.87     60.61 o 
   5  13  15       55.68       14.55     60.05 o 
  -1  14  15       28.01       79.69    119.78 o 
   0  14  15       24.35      184.56    110.61 o 
   1  14  15       18.11      -71.15     47.44 o 
   2  14  15       27.77        2.14     84.17 o 
   3  14  15        1.56        6.79     54.58 o 
   4  14  15        5.40       34.72     58.89 o 
   0  15  15        8.36        3.01    100.96 o 
   1  15  15        0.85       16.86     54.15 o 
   2  15  15        0.50      -85.52     83.54 o 
   3  15  15       21.69      -48.54     51.62 o 
   4  15  15        1.09       35.08     60.35 o 
   2  16  15        0.38       41.36     60.17 o 
   3  16  15        3.96      122.30     82.91 o 
   0  -5  16        0.43      116.14    100.40 o 
   1  -5  16       81.08      100.89    110.47 o 
  -1  -4  16       23.81      129.78     91.79 o 
   0  -4  16        8.63        5.81     71.57 o 
   1  -4  16       23.55      -20.85    104.18 o 
   2  -4  16      112.95      149.55     83.39 o 
  -2  -3  16        0.39       29.24     92.28 o 
  -1  -3  16      220.56      341.00    104.74 o 
   0  -3  16       77.65       41.14     88.22 o 
   1  -3  16        0.61      -22.04     96.97 o 
   2  -3  16       23.24       63.58     71.51 o 
   3  -3  16        2.16      -52.69     73.90 o 
  -2  -2  16       92.10      174.28     91.51 o 
  -1  -2  16       26.78        3.15     85.92 o 
   0  -2  16      287.25      401.87    132.58 o 
   1  -2  16      100.86       69.75     91.58 o 
   2  -2  16       30.23      114.00     64.51 o 
   3  -2  16       15.10      107.87     78.09 o 
  -3  -1  16        0.90      -52.75     76.82 o 
  -2  -1  16       87.71        4.55     98.44 o 
  -1  -1  16       12.82      125.44     95.99 o 
   0  -1  16       23.11       76.54     83.26 o 
   1  -1  16       14.67      -15.46     78.43 o 
   2  -1  16       63.83      -49.25     49.13 o 
   3  -1  16       76.14       52.92     66.48 o 
   4  -1  16       91.32       99.16     87.23 o 
  -3   0  16       10.46        7.70     57.74 o 
  -2   0  16       68.08      121.89     68.09 o 
  -1   0  16      659.19      825.36    156.37 o 
   0   0  16       54.75      103.06     85.22 o 
   1   0  16       93.83      153.85     88.57 o 
   2   0  16      100.35      135.38     61.88 o 
   3   0  16        1.43       31.57     55.91 o 
   4   0  16        0.60      233.59     87.32 o 
  -3   1  16        0.47      101.75     79.79 o 
  -2   1  16       24.20       69.54     62.46 o 
  -1   1  16       55.51       51.47    108.16 o 
   0   1  16      210.89      261.52     95.71 o 
   1   1  16        2.40      147.90     88.50 o 
   2   1  16      213.60      145.71     58.87 o 
   3   1  16      135.18      184.90     76.86 o 
   4   1  16        5.43       64.84     71.09 o 
  -3   2  16      400.72      577.85    101.32 o 
  -2   2  16       55.90       92.08     59.58 o 
  -1   2  16       34.30       11.10     89.17 o 
   0   2  16      156.05      206.11     88.08 o 
   1   2  16        5.00       13.85     73.46 o 
   2   2  16        2.49       50.59     50.62 o 
   3   2  16      153.50      112.81     65.60 o 
   4   2  16       15.11      -60.77     57.15 o 
   5   2  16       12.51        2.80    137.27 o 
  -3   3  16       60.18       28.41     57.04 o 
  -2   3  16      219.21      360.65     84.03 o 
  -1   3  16       84.54      207.60     64.31 o 
   0   3  16      272.62      355.04     83.29 o 
   1   3  16      385.53      326.38    103.13 o 
   2   3  16       86.52      -10.44     67.24 o 
   3   3  16      108.00      177.93     69.02 o 
   4   3  16        3.94      -35.41     61.37 o 
   5   3  16       46.55       19.73    131.53 o 
  -3   4  16        1.40       69.21     52.45 o 
  -2   4  16       44.70       68.35     55.91 o 
  -1   4  16        9.68       10.40     55.38 o 
   0   4  16       47.63       27.57     62.27 o 
   1   4  16      216.49      418.38    114.11 o 
   2   4  16      353.24      190.20     63.40 o 
   3   4  16        9.49       64.46     59.24 o 
   4   4  16      162.49      129.15    100.54 o 
   5   4  16       78.49     -111.87    116.21 o 
  -3   5  16      128.82       45.96     88.99 o 
  -2   5  16       29.57       17.11     48.80 o 
  -1   5  16      531.25      782.36    102.02 o 
   0   5  16      176.44      240.34     81.37 o 
   1   5  16       74.54       62.70     44.50 o 
   2   5  16       15.38       22.95     59.05 o 
   3   5  16       36.69      -46.67     73.88 o 
   4   5  16       13.94       15.32     88.29 o 
   5   5  16      280.02      243.61    146.08 o 
  -3   6  16        8.36       80.37     53.86 o 
  -2   6  16        0.69       21.21     55.58 o 
  -1   6  16       18.13      -29.96     46.20 o 
   0   6  16       58.13       89.36     57.16 o 
   1   6  16       58.80      -10.20     40.82 o 
   2   6  16       93.14      148.88     78.08 o 
   3   6  16      327.31      528.79    122.44 o 
  -3   7  16       96.34      155.59     73.24 o 
  -2   7  16      200.62      213.23     65.02 o 
  -1   7  16        7.79       19.57     61.88 o 
   0   7  16        2.25       15.12     50.90 o 
   1   7  16        1.24       44.64     64.09 o 
   2   7  16        6.97      -39.90     53.42 o 
   3   7  16       24.24       71.36     85.99 o 
   4   7  16       92.75       87.80     97.18 o 
   5   7  16       52.41      187.15     97.60 o 
  -3   8  16       14.88      -24.35    101.87 o 
  -2   8  16      243.17      252.97     64.27 o 
  -1   8  16      147.79      217.98     78.46 o 
   0   8  16       33.43       44.43     63.60 o 
   1   8  16      216.84      221.50     85.01 o 
   2   8  16       17.88       32.74     47.46 o 
   3   8  16       20.24       51.28     90.88 o 
   4   8  16       10.17       12.10     89.90 o 
   5   8  16        9.34      -39.74     87.45 o 
  -2   9  16       22.79       82.79     54.55 o 
  -1   9  16        8.67       24.21     64.86 o 
   0   9  16        1.32       25.89     68.70 o 
   1   9  16       17.61       28.06     64.02 o 
   2   9  16      519.01      621.57     87.26 o 
   3   9  16       52.07       58.59     58.16 o 
   4   9  16        2.69     -100.82     82.70 o 
   5   9  16      182.48      304.20    112.57 o 
  -2  10  16       32.29      -41.91     48.97 o 
  -1  10  16        2.43      -51.70     62.41 o 
   0  10  16      140.38      211.71     82.14 o 
   1  10  16        4.20       60.80     68.98 o 
   2  10  16       29.65        0.10     52.82 o 
   3  10  16        0.32       70.99     58.08 o 
   4  10  16        1.78       36.87     85.29 o 
   5  10  16       26.34       62.41     75.42 o 
  -2  11  16        6.12       26.17     88.36 o 
  -1  11  16        4.32      132.44     67.86 o 
   0  11  16      104.26      152.59     71.36 o 
   1  11  16       37.19       -5.32     60.66 o 
   2  11  16        4.52       58.10     56.26 o 
   3  11  16       63.16       25.30     59.19 o 
   4  11  16        0.60      -38.17     56.57 o 
   5  11  16      106.50      157.35     94.66 o 
  -1  12  16       12.08       24.84     47.51 o 
   0  12  16        0.58      -24.91     60.52 o 
   1  12  16       41.69      141.26     70.03 o 
   2  12  16       15.99       91.09     73.74 o 
   3  12  16        3.54       31.85     56.82 o 
   4  12  16      128.57      103.41     93.33 o 
   5  12  16       36.46      -48.69     89.34 o 
  -1  13  16       95.10      185.47    122.02 o 
   0  13  16        1.24      -75.46     50.30 o 
   1  13  16       40.65       26.94     67.38 o 
   2  13  16      117.15       74.09     71.85 o 
   3  13  16        1.07       48.14     60.56 o 
   4  13  16        1.64       20.73     53.42 o 
   0  14  16        0.87       81.58     69.61 o 
   1  14  16        0.06      110.82     64.65 o 
   2  14  16       58.91      115.58     68.28 o 
   3  14  16       11.31       71.47     58.87 o 
   4  14  16       28.94      116.99     70.14 o 
   1  15  16        0.17      -17.00     73.11 o 
   2  15  16        7.44       -4.97     64.30 o 
   3  15  16       23.53       23.26     53.83 o 
   0  -3  17      164.56       -1.47    123.84 o 
   1  -3  17       12.69       68.14    126.70 o 
  -1  -2  17        1.91      -72.41    113.48 o 
   0  -2  17        0.47      -12.24    100.47 o 
   1  -2  17       51.76      175.26    135.17 o 
   2  -2  17        2.86        1.89    106.76 o 
  -1  -1  17      160.00       71.08    116.42 o 
   0  -1  17       19.85      -13.64     94.03 o 
   1  -1  17       88.71      247.81    121.88 o 
   2  -1  17       49.21       -7.56    109.91 o 
   3  -1  17        0.40       30.66     71.98 o 
  -2   0  17        3.41       68.28    119.71 o 
  -1   0  17       59.91      147.06    107.53 o 
   0   0  17       22.57      112.64     93.82 o 
   1   0  17       60.29       83.61     94.87 o 
   2   0  17      160.26      174.63    111.87 o 
   3   0  17       15.56       78.94     74.18 o 
  -2   1  17       37.73      103.01     64.92 o 
  -1   1  17      123.34       77.17     95.36 o 
   0   1  17       24.18        3.36     78.43 o 
   1   1  17       25.99      -56.74     74.44 o 
   2   1  17       43.09        4.41     86.62 o 
   3   1  17       64.85       92.20     68.00 o 
   4   1  17        6.79      -53.73     76.53 o 
  -2   2  17      240.38      241.97     96.58 o 
  -1   2  17       23.66       36.42     65.42 o 
   0   2  17      319.92      456.65    121.18 o 
   1   2  17      181.35      183.02    101.73 o 
   2   2  17       14.91       61.85     94.45 o 
   3   2  17       22.57       74.19     66.42 o 
   4   2  17        8.87      -27.05     78.57 o 
  -2   3  17       42.20       46.09     57.00 o 
  -1   3  17       26.89      172.15     66.36 o 
   0   3  17        4.84       73.46     76.12 o 
   1   3  17       58.30      163.78     90.88 o 
   2   3  17       40.23       25.61     86.13 o 
   3   3  17       81.45       31.27     79.27 o 
   4   3  17      213.62      353.88    140.91 o 
  -2   4  17      141.68      204.88     74.59 o 
  -1   4  17      342.93      523.08    144.41 o 
   0   4  17       48.12       49.33     74.20 o 
   1   4  17       57.06      114.81     85.50 o 
   2   4  17       31.04       30.36     83.40 o 
   3   4  17        1.62      -95.40     63.60 o 
   4   4  17        1.52      -36.94     98.30 o 
  -2   5  17        2.09      -12.78     51.70 o 
  -1   5  17      100.96      188.55    113.52 o 
   0   5  17      236.19      363.37     71.83 o 
   1   5  17        0.58     -105.05     70.03 o 
   2   5  17      245.95      505.98    129.08 o 
   3   5  17      101.69      -59.12     77.10 o 
   4   5  17        1.42       29.52     99.49 o 
   5   5  17        3.57       75.63    135.94 o 
  -2   6  17      126.81      234.48     68.37 o 
  -1   6  17        0.64      -48.89     52.78 o 
   0   6  17        4.37        7.62     50.62 o 
   1   6  17        8.19       37.20     52.69 o 
   4   6  17       59.74       46.81    104.95 o 
   5   6  17        2.13       85.99    147.97 o 
  -2   7  17      106.71       95.51     57.70 o 
  -1   7  17       87.65      113.74     59.14 o 
   0   7  17      124.33      262.46     68.32 o 
   1   7  17      250.79      455.25    105.51 o 
   3   7  17      100.39       40.58     95.01 o 
   4   7  17        3.14       22.53     82.63 o 
  -2   8  17       27.47       96.12     61.65 o 
  -1   8  17        2.26      -16.13     90.01 o 
   0   8  17        0.51       43.24     64.79 o 
   1   8  17       55.16      161.69     84.10 o 
   2   8  17      308.63      434.61    105.79 o 
   3   8  17        0.26       -2.38     98.58 o 
   4   8  17       67.97      -20.78     87.03 o 
   5   8  17       18.99       40.65     90.81 o 
  -2   9  17        1.52       42.18     57.53 o 
  -1   9  17       74.60       72.62     68.28 o 
   0   9  17       59.96       38.97     63.32 o 
   1   9  17        0.77       34.70     67.38 o 
   2   9  17        0.10       -4.62     67.93 o 
   3   9  17        3.06      119.64    103.41 o 
   4   9  17        0.18      -69.12     84.45 o 
   5   9  17      125.70      -22.81     95.15 o 
  -1  10  17       93.59      130.83     73.25 o 
   0  10  17      140.82      217.45     80.11 o 
   1  10  17       54.77       47.02     74.86 o 
   2  10  17       82.26      153.99     83.89 o 
   3  10  17       93.84       79.61     89.13 o 
   4  10  17        5.04      150.21     97.25 o 
  -1  11  17        5.13       14.76     52.68 o 
   0  11  17        0.01       31.62     58.07 o 
   1  11  17       95.10      116.56     65.98 o 
   2  11  17        0.12       12.87     69.47 o 
   3  11  17       32.50       66.98     60.93 o 
   4  11  17       66.24      168.68    100.19 o 
   0  12  17        0.14       70.10     62.20 o 
   1  12  17        6.43       63.04     64.79 o 
   2  12  17       30.12      148.81     71.43 o 
   3  12  17        2.82      -49.58     58.31 o 
   4  12  17       50.52       78.75     62.69 o 
   0  13  17        3.32      -13.71     68.07 o 
   1  13  17        0.63      -65.49     50.72 o 
   2  13  17       31.27      152.45     79.20 o 
   3  13  17       14.53      110.04     96.37 o 
   2  14  17        3.28        1.26     65.49 o 
   3  14  17        9.56       -3.99     58.16 o 
   0  -1  18        0.48      -15.04    110.05 o 
   1  -1  18       86.76     -106.62    102.01 o 
   2  -1  18       54.98       91.09    134.33 o 
   0   0  18       46.92      158.96    114.18 o 
   1   0  18        2.55      104.04    119.92 o 
   2   0  18       25.06      -74.44    115.30 o 
  -1   1  18       96.17      268.52    134.61 o 
   0   1  18      154.92      267.05    128.03 o 
   1   1  18      123.58       45.13    107.46 o 
   2   1  18       54.39       17.98    107.74 o 
   3   1  18       26.58      -19.46     71.22 o 
  -1   2  18        7.34       39.18    113.55 o 
   0   2  18        5.56       57.79     97.95 o 
   1   2  18      161.60      199.33    107.81 o 
   2   2  18        0.17      -31.76     99.42 o 
   3   2  18       47.92        5.52     71.34 o 
  -1   3  18      198.58      128.59    105.86 o 
   0   3  18        0.08       59.89     95.71 o 
   1   3  18       10.85       43.24     89.55 o 
   2   3  18        0.22       39.81     97.60 o 
   3   3  18        0.01      -63.83     65.52 o 
  -2   4  18       10.53       45.57     60.93 o 
  -1   4  18       86.31      195.64     69.94 o 
   0   4  18       75.62       89.90     95.22 o 
   1   4  18       61.83      -55.69     87.03 o 
   2   4  18      285.35      460.29    127.26 o 
   3   4  18       18.19       32.46     93.12 o 
   4   4  18       13.45      -45.41    114.18 o 
  -2   5  18        6.75       54.50     62.14 o 
  -1   5  18      107.94       55.02     59.80 o 
   0   5  18        3.37       76.17     58.60 o 
   1   5  18        5.42      -38.41     74.93 o 
   3   5  18      203.36      166.93    105.16 o 
   4   5  18        0.65      -64.30    112.08 o 
  -1   6  18        2.23       10.28     58.67 o 
   0   6  18      140.65       86.37     59.78 o 
   3   6  18       21.43       -2.66     88.71 o 
   4   6  18        0.10      -32.39    115.86 o 
  -1   7  18        4.14      146.92     62.90 o 
   0   7  18       12.57       18.15     55.71 o 
   1   7  18      175.54      208.49     84.24 o 
  -1   8  18       37.22       17.47     56.36 o 
   0   8  18        0.32       73.88     76.05 o 
   1   8  18        2.63       28.89     67.24 o 
   3   8  18        9.31      165.46    102.71 o 
   4   8  18       17.44       -5.88     79.06 o 
  -1   9  18       20.06        3.64     63.88 o 
   0   9  18      115.27      231.58     85.64 o 
   1   9  18        0.22        1.82     62.83 o 
   2   9  18       43.84      113.76     81.44 o 
   3   9  18       22.61      103.20    103.41 o 
   4   9  18       11.64       80.60     91.02 o 
  -1  10  18        0.07       16.51     76.89 o 
   0  10  18       10.39       69.96     60.94 o 
   1  10  18        7.80       82.21     67.65 o 
   2  10  18        0.07       -9.38     69.19 o 
   3  10  18       43.89      120.97    105.86 o 
   4  10  18       43.66      126.98     96.13 o 
   0  11  18       18.76       35.12     67.17 o 
   1  11  18      142.74      171.76     92.14 o 
   2  11  18        3.13       43.73     67.17 o 
   3  11  18        4.25       33.51     77.17 o 
   1  12  18       32.89      -87.00     58.00 o 
   2  12  18       27.82       21.13     63.81 o 
   3  12  18        0.05      -82.77     67.58 o 
   2  13  18        5.46      184.98     80.60 o 
   0   2  19       90.07       25.89    123.77 o 
   1   2  19        1.94      134.68    117.82 o 
   2   2  19        4.01       74.44    134.75 o 
   0   3  19       24.18      133.42    124.19 o 
   1   3  19      211.49      489.33    151.26 o 
   2   3  19      106.98      125.58    128.45 o 
   0   4  19       10.87      -47.58     99.63 o 
   1   4  19        3.16       64.51    103.97 o 
   2   4  19        9.31      121.88    116.07 o 
   0   5  19       20.65      -96.83     95.36 o 
   1   5  19       25.25       24.21    105.16 o 
   0   6  19       17.77      -12.16     65.03 o 
   0   8  19      106.72      252.08     80.39 o 
   1   8  19       28.86      -60.38     63.88 o 
   0   9  19       77.91      122.44     70.31 o 
   1   9  19        0.20      144.75     69.82 o 
   1  10  19       39.09       78.22     68.21 o 
   2  10  19        2.79      138.81     84.17 o 
                                                 
